# Supplementary material for: [1,2-Bis­(diisopropyl­phosphan­yl)ethane-κ2 P,P′]dichloridonickel(II)–9H-carbazole (1/2)
Source: Acta Crystallogr Sect E Struct Rep Online. 2011 Mar 26;67(Pt 4):m501. doi: 10.1107/S1600536811010555 (PMC3100014; doi:10.1107/S1600536811010555)
Supplement: Supplementary file 1 [file e-67-0m501-sup1.cif]

##############################################################################
###                                                                        ###
###        Electronic paper (Acta Crystallographica Section E)             ###
###                                                                        ###
##############################################################################
#                                                                            #
# This CIF contains the data in a paper accepted for publication in Acta     #
# Crystallographica Section E. It conforms to the requirements of Notes      #
# for Authors for Section E, and has been peer reviewed under the auspices   #
# of the IUCr Commission on Journals.                                        #
#                                                                            #
# Full details of the Crystallographic Information File format               #
# are given in the paper "The Crystallographic Information File (CIF):       #
# a New Standard Archive File for Crystallography" by S. R. Hall, F. H.      #
# Allen and I. D. Brown [Acta Cryst. (1991), A47, 655-685].                  #
#                                                                            #
# The current version of the core CIF dictionary is obtainable from          #
# ftp://ftp.iucr.org/pub/cif_core.dic. The current version number is 2.4.    #
#                                                                            #
# Software is freely available for graphical display of the structure(s) in  #
# this CIF.  For information consult the CIF home page http://www.iucr.org/  #
# cif/home.html                                                              #
#                                                                            #
# This file may be used for bona fide research purposes within the           #
# scientific community so long as proper attribution is given to the journal # 
# article from which it was obtained.                                        #
#                                                                            #
##############################################################################
                                             
data_I
_audit_creation_method     'WinGX routine CIF_UPDATE'
_audit_conform_dict_name     cif_core.dic
_audit_conform_dict_version     2.4
_chemical_name_systematic
;
[1,2-Bis(diisopropylphosphanyl)ethane-
\k^2^<i>P</i>,<i>P</i>']dichloridonickel(II)--9<i>H</i>-carbazole (1/2)
;
_chemical_formula_moiety     'C14 H32 Cl2 Ni P2, 2(C12 H9 N)'
_chemical_formula_sum     'C38 H50 Cl2 N2 Ni P2'
_chemical_formula_iupac     '[Ni Cl2 (C14 H32 P2)], 2C12 H9 N'
_chemical_formula_weight     726.35
_symmetry_cell_setting     monoclinic
_symmetry_space_group_name_H-M     'C 2/c'
_symmetry_space_group_name_Hall     '-C 2yc'
loop_
    _space_group_symop_operation_xyz
    'x, y, z'
    '-x, y, -z+1/2'
    'x+1/2, y+1/2, z'
    '-x+1/2, y+1/2, -z+1/2'
    '-x, -y, -z'
    'x, -y, z-1/2'
    '-x+1/2, -y+1/2, -z'
    'x+1/2, -y+1/2, z-1/2'
_cell_length_a     22.5830(5)
_cell_length_b     8.4374(2)
_cell_length_c     18.9630(5)
_cell_angle_alpha     90
_cell_angle_beta     101.544(2)
_cell_angle_gamma     90
_cell_volume     3540.15(15)
_cell_formula_units_Z     4
_cell_measurement_reflns_used     7654
_cell_measurement_theta_min     3.2828
_cell_measurement_theta_max     25.9998
_cell_measurement_temperature     122(2)
_exptl_crystal_description     prism
_exptl_crystal_colour     orange
_exptl_crystal_size_max     0.42
_exptl_crystal_size_mid     0.16
_exptl_crystal_size_min     0.02
_exptl_crystal_density_diffrn     1.363
_exptl_crystal_density_method     'not measured'
_exptl_crystal_F_000     1536
loop_
    _exptl_crystal_face_index_h
    _exptl_crystal_face_index_k
    _exptl_crystal_face_index_l
    _exptl_crystal_face_perp_dist
    -5 0 1 0.06
    1 -1 0 0.1513
    -1 1 1 0.2089
    5 1 -1 0.1012
    0 0 1 0.0092
    0 0 -1 0.0092
    5 0 1 0.0892
_exptl_absorpt_coefficient_mu     0.82
_exptl_absorpt_correction_type     analytical
_exptl_absorpt_process_details
;
[CrysAlis PRO (Oxford Diffraction, 2009); based on expressions derived
by
Clark & Reid (1995)]
;
_exptl_absorpt_correction_T_min     0.851
_exptl_absorpt_correction_T_max     0.987
_exptl_special_details
;
;
_diffrn_ambient_temperature     122(2)
_diffrn_radiation_type     MoK\a
_diffrn_radiation_wavelength     0.71073
_diffrn_radiation_source     'fine-focus sealed tube'
_diffrn_radiation_monochromator     graphite
_diffrn_measurement_device_type
;
Oxford Diffraction Xcalibur Atlas Gemini
;
_diffrn_measurement_method     \w
_diffrn_detector_area_resol_mean     10.4685
_diffrn_reflns_number     12792
_diffrn_reflns_av_R_equivalents     0.0274
_diffrn_reflns_theta_min     3.51
_diffrn_reflns_theta_max     26.06
_diffrn_reflns_theta_full     26.06
_diffrn_measured_fraction_theta_max     0.998
_diffrn_measured_fraction_theta_full     0.998
_diffrn_reflns_limit_h_min     -27
_diffrn_reflns_limit_h_max     27
_diffrn_reflns_limit_k_min     -10
_diffrn_reflns_limit_k_max     10
_diffrn_reflns_limit_l_min     -18
_diffrn_reflns_limit_l_max     23
_refine_special_details
;
;
_reflns_number_total     3484
_reflns_number_gt     2908
_reflns_threshold_expression     I>2\s(I)
_refine_ls_structure_factor_coef     Fsqd
_refine_ls_matrix_type     full
_refine_ls_R_factor_all     0.0342
_refine_ls_R_factor_gt     0.0264
_refine_ls_wR_factor_gt     0.0631
_refine_ls_wR_factor_ref     0.0645
_refine_ls_goodness_of_fit_ref     1.05
_refine_ls_restrained_S_all     1.05
_refine_ls_number_reflns     3484
_refine_ls_number_parameters     211
_refine_ls_number_restraints     0
_refine_ls_number_constraints     0
_refine_ls_hydrogen_treatment     mixed
_refine_ls_weighting_scheme     calc
_refine_ls_weighting_details
         'calc w=1/[\s^2^(Fo^2^)+(0.0343P)^2^+0.7966P] where P=(Fo^2^+2Fc^2^)/3'
_atom_sites_solution_hydrogens     geom
_atom_sites_solution_primary     direct
_atom_sites_solution_secondary     difmap
_refine_ls_shift/su_max     0.001
_refine_ls_shift/su_mean     0
_refine_diff_density_max     0.616
_refine_diff_density_min     -0.255
_refine_ls_extinction_method     none
loop_
    _atom_type_symbol
    _atom_type_description
    _atom_type_scat_dispersion_real
    _atom_type_scat_dispersion_imag
    _atom_type_scat_source
    C C 0.0033 0.0016 'International Tables Vol C Tables 4.2.6.8 and 6.1.1.4'
    Cl Cl 0.1484 0.1585 'International Tables Vol C Tables 4.2.6.8 and 6.1.1.4'
    N N 0.0061 0.0033 'International Tables Vol C Tables 4.2.6.8 and 6.1.1.4'
    Ni Ni 0.3393 1.1124 'International Tables Vol C Tables 4.2.6.8 and 6.1.1.4'
    P P 0.1023 0.0942 'International Tables Vol C Tables 4.2.6.8 and 6.1.1.4'
    H H 0 0 'International Tables Vol C Tables 4.2.6.8 and 6.1.1.4'
_computing_data_collection     'CrysAlis CCD (Oxford Diffraction, 2009)'
_computing_cell_refinement     'CrysAlis RED (Oxford Diffraction, 2009)'
_computing_data_reduction     'CrysAlis RED (Oxford Diffraction, 2009)'
_computing_structure_solution     'SHELXS97 (Sheldrick, 2008)'
_computing_structure_refinement     'SHELXL97 (Sheldrick, 2008)'
_computing_molecular_graphics     'ORTEP-3 for Windows (Farrugia, 1997)'
_computing_publication_material     'WinGX (Farrugia, 1999)'
loop_
    _atom_site_type_symbol
    _atom_site_label
    _atom_site_fract_x
    _atom_site_fract_y
    _atom_site_fract_z
    _atom_site_U_iso_or_equiv
    _atom_site_adp_type
    _atom_site_calc_flag
    _atom_site_refinement_flags
    _atom_site_occupancy
    _atom_site_disorder_assembly
    _atom_site_disorder_group
    C C1 0.13521(7) 0.51654(19) 0.17978(9) 0.0162(4) Uani d . 1 . .
    C C2 0.10421(8) 0.4878(2) 0.10949(9) 0.0208(4) Uani d . 1 . .
    H H2 0.0704 0.4185 0.0998 0.025 Uiso calc R 1 . .
    C C3 0.12477(8) 0.5644(2) 0.05455(10) 0.0237(4) Uani d . 1 . .
    H H3 0.1046 0.5469 0.0062 0.028 Uiso calc R 1 . .
    C C4 0.17440(8) 0.6668(2) 0.06818(10) 0.0231(4) Uani d . 1 . .
    H H4 0.1873 0.7177 0.0291 0.028 Uiso calc R 1 . .
    C C5 0.20488(8) 0.6947(2) 0.13744(10) 0.0207(4) Uani d . 1 . .
    H H5 0.2385 0.7648 0.1464 0.025 Uiso calc R 1 . .
    C C6 0.18570(7) 0.61860(19) 0.19446(9) 0.0163(4) Uani d . 1 . .
    C C7 0.20640(7) 0.61872(19) 0.27183(9) 0.0164(4) Uani d . 1 . .
    C C8 0.25374(8) 0.6941(2) 0.31818(10) 0.0218(4) Uani d . 1 . .
    H H8 0.2812 0.7597 0.2996 0.026 Uiso calc R 1 . .
    C C9 0.26007(8) 0.6719(2) 0.39150(10) 0.0251(4) Uani d . 1 . .
    H H9 0.2922 0.7226 0.4235 0.03 Uiso calc R 1 . .
    C C10 0.21966(8) 0.5759(2) 0.41916(10) 0.0236(4) Uani d . 1 . .
    H H10 0.2246 0.5635 0.4698 0.028 Uiso calc R 1 . .
    C C11 0.17264(8) 0.4985(2) 0.37428(9) 0.0195(4) Uani d . 1 . .
    H H11 0.1453 0.4334 0.3933 0.023 Uiso calc R 1 . .
    C C12 0.16687(7) 0.51933(19) 0.30049(9) 0.0164(4) Uani d . 1 . .
    C C13 0.12297(7) 0.9420(2) 0.35115(9) 0.0193(4) Uani d . 1 . .
    H H13 0.1382 0.8312 0.361 0.023 Uiso calc R 1 . .
    C C14 0.14981(8) 1.0047(2) 0.28869(10) 0.0247(4) Uani d . 1 . .
    H H14A 0.136 1.1137 0.2776 0.037 Uiso calc R 1 . .
    H H14B 0.1366 0.9377 0.2463 0.037 Uiso calc R 1 . .
    H H14C 0.194 1.0031 0.3022 0.037 Uiso calc R 1 . .
    C C15 0.14581(8) 1.0381(2) 0.41930(10) 0.0247(4) Uani d . 1 . .
    H H15A 0.19 1.0448 0.428 0.037 Uiso calc R 1 . .
    H H15B 0.1335 0.9862 0.4603 0.037 Uiso calc R 1 . .
    H H15C 0.1286 1.145 0.4134 0.037 Uiso calc R 1 . .
    C C16 0.01068(8) 0.9163(2) 0.40785(9) 0.0213(4) Uani d . 1 . .
    H H16 0.0272 1.0094 0.4381 0.026 Uiso calc R 1 . .
    C C17 0.03308(9) 0.7674(2) 0.45155(11) 0.0316(5) Uani d . 1 . .
    H H17A 0.0223 0.7741 0.499 0.047 Uiso calc R 1 . .
    H H17B 0.0771 0.7595 0.4573 0.047 Uiso calc R 1 . .
    H H17C 0.0141 0.6734 0.4262 0.047 Uiso calc R 1 . .
    C C18 -0.05797(8) 0.9302(2) 0.39410(10) 0.0268(4) Uani d . 1 . .
    H H18A -0.0761 0.8401 0.3649 0.04 Uiso calc R 1 . .
    H H18B -0.0705 1.0292 0.3684 0.04 Uiso calc R 1 . .
    H H18C -0.0714 0.9301 0.4401 0.04 Uiso calc R 1 . .
    C C19 0.02934(8) 0.7388(2) 0.27707(10) 0.0251(4) Uani d . 1 . .
    H H19A 0.0633 0.7196 0.2523 0.03 Uiso calc R 1 . .
    H H19B 0.029 0.6525 0.3124 0.03 Uiso calc R 1 . .
    Cl Cl1 -0.025597(18) 1.29303(5) 0.16367(2) 0.01865(11) Uani d . 1 . .
    N N1 0.12485(7) 0.45582(17) 0.24411(8) 0.0174(3) Uani d . 1 . .
    Ni Ni1 0 1.11320(3) 0.25 0.01164(9) Uani d S 1 . .
    P P1 0.039792(19) 0.93016(5) 0.32401(2) 0.01575(11) Uani d . 1 . .
    H H1N 0.0953(9) 0.405(2) 0.2501(10) 0.019 Uiso d . 1 . .
loop_
    _atom_site_aniso_label
    _atom_site_aniso_U_11
    _atom_site_aniso_U_22
    _atom_site_aniso_U_33
    _atom_site_aniso_U_12
    _atom_site_aniso_U_13
    _atom_site_aniso_U_23
    C1 0.0171(8) 0.0132(8) 0.0203(9) 0.0045(7) 0.0080(7) 0.0006(7)
    C2 0.0194(9) 0.0193(9) 0.0239(10) -0.0008(7) 0.0046(8) -0.0053(7)
    C3 0.0245(10) 0.0283(10) 0.0183(10) 0.0045(8) 0.0045(8) -0.0027(8)
    C4 0.0257(10) 0.0252(9) 0.0214(10) 0.0059(8) 0.0114(8) 0.0056(8)
    C5 0.0188(9) 0.0181(9) 0.0272(10) 0.0014(7) 0.0091(8) 0.0037(8)
    C6 0.0143(8) 0.0140(8) 0.0214(9) 0.0033(7) 0.0060(7) 0.0007(7)
    C7 0.0149(8) 0.0147(8) 0.0205(9) 0.0027(7) 0.0054(7) 0.0006(7)
    C8 0.0184(9) 0.0204(9) 0.0274(10) -0.0012(8) 0.0061(8) 0.0000(8)
    C9 0.0198(9) 0.0280(10) 0.0248(10) 0.0000(8) -0.0016(8) -0.0049(8)
    C10 0.0268(10) 0.0265(10) 0.0169(9) 0.0076(8) 0.0029(8) 0.0026(7)
    C11 0.0221(9) 0.0161(9) 0.0222(10) 0.0029(7) 0.0089(8) 0.0036(7)
    C12 0.0172(8) 0.0127(8) 0.0198(9) 0.0039(7) 0.0047(7) -0.0006(7)
    C13 0.0157(8) 0.0182(9) 0.0218(9) 0.0040(7) -0.0020(7) 0.0012(7)
    C14 0.0183(9) 0.0281(10) 0.0274(10) 0.0031(8) 0.0037(8) 0.0027(8)
    C15 0.0173(9) 0.0268(10) 0.0270(10) -0.0005(8) -0.0027(8) -0.0019(8)
    C16 0.0212(9) 0.0252(10) 0.0165(9) -0.0046(8) 0.0013(7) 0.0039(7)
    C17 0.0337(11) 0.0314(11) 0.0278(11) -0.0026(9) 0.0016(9) 0.0124(9)
    C18 0.0220(9) 0.0363(11) 0.0219(10) -0.0054(8) 0.0042(8) 0.0041(8)
    C19 0.0311(10) 0.0137(8) 0.0276(10) 0.0010(8) -0.0014(8) -0.0001(8)
    Cl1 0.0204(2) 0.0144(2) 0.0208(2) 0.00193(16) 0.00338(17) 0.00393(16)
    N1 0.0162(7) 0.0158(7) 0.0218(8) -0.0033(6) 0.0074(6) -0.0011(6)
    Ni1 0.01075(15) 0.00869(15) 0.01507(16) 0 0.00161(11) 0
    P1 0.0167(2) 0.0120(2) 0.0169(2) -0.00081(17) -0.00073(17) 0.00090(17)
_geom_special_details
;
;
loop_
    _geom_bond_atom_site_label_1
    _geom_bond_atom_site_label_2
    _geom_bond_site_symmetry_2
    _geom_bond_distance
    _geom_bond_publ_flag
    C1 N1 . 1.386(2) ?
    C1 C2 . 1.397(2) ?
    C1 C6 . 1.411(2) ?
    C2 C3 . 1.383(3) ?
    C2 H2 . 0.95 ?
    C3 C4 . 1.398(3) ?
    C3 H3 . 0.95 ?
    C4 C5 . 1.376(2) ?
    C4 H4 . 0.95 ?
    C5 C6 . 1.399(2) ?
    C5 H5 . 0.95 ?
    C6 C7 . 1.448(2) ?
    C7 C8 . 1.394(2) ?
    C7 C12 . 1.411(2) ?
    C8 C9 . 1.382(3) ?
    C8 H8 . 0.95 ?
    C9 C10 . 1.399(3) ?
    C9 H9 . 0.95 ?
    C10 C11 . 1.384(2) ?
    C10 H10 . 0.95 ?
    C11 C12 . 1.390(2) ?
    C11 H11 . 0.95 ?
    C12 N1 . 1.387(2) ?
    C13 C15 . 1.525(2) ?
    C13 C14 . 1.529(3) ?
    C13 P1 . 1.8482(17) ?
    C13 H13 . 1 ?
    C14 H14A . 0.98 ?
    C14 H14B . 0.98 ?
    C14 H14C . 0.98 ?
    C15 H15A . 0.98 ?
    C15 H15B . 0.98 ?
    C15 H15C . 0.98 ?
    C16 C18 . 1.524(2) ?
    C16 C17 . 1.534(2) ?
    C16 P1 . 1.8418(18) ?
    C16 H16 . 1 ?
    C17 H17A . 0.98 ?
    C17 H17B . 0.98 ?
    C17 H17C . 0.98 ?
    C18 H18A . 0.98 ?
    C18 H18B . 0.98 ?
    C18 H18C . 0.98 ?
    C19 C19 2 1.505(3) ?
    C19 P1 . 1.8362(18) ?
    C19 H19A . 0.99 ?
    C19 H19B . 0.99 ?
    Ni1 Cl1 . 2.2221(4) y
    N1 H1N . 0.821(19) ?
    Ni1 P1 2 2.1581(5) ?
    Ni1 P1 . 2.1581(5) y
    Ni1 Cl1 2 2.2221(4) ?
loop_
    _geom_angle_atom_site_label_1
    _geom_angle_atom_site_label_2
    _geom_angle_atom_site_label_3
    _geom_angle_site_symmetry_1
    _geom_angle_site_symmetry_3
    _geom_angle
    _geom_angle_publ_flag
    N1 C1 C2 . . 129.44(16) ?
    N1 C1 C6 . . 108.91(15) ?
    C2 C1 C6 . . 121.65(16) ?
    C3 C2 C1 . . 117.26(16) ?
    C3 C2 H2 . . 121.4 ?
    C1 C2 H2 . . 121.4 ?
    C2 C3 C4 . . 121.82(17) ?
    C2 C3 H3 . . 119.1 ?
    C4 C3 H3 . . 119.1 ?
    C5 C4 C3 . . 120.79(17) ?
    C5 C4 H4 . . 119.6 ?
    C3 C4 H4 . . 119.6 ?
    C4 C5 C6 . . 119.09(17) ?
    C4 C5 H5 . . 120.5 ?
    C6 C5 H5 . . 120.5 ?
    C5 C6 C1 . . 119.38(16) ?
    C5 C6 C7 . . 134.09(16) ?
    C1 C6 C7 . . 106.53(14) ?
    C8 C7 C12 . . 119.53(16) ?
    C8 C7 C6 . . 133.67(16) ?
    C12 C7 C6 . . 106.80(14) ?
    C9 C8 C7 . . 118.98(16) ?
    C9 C8 H8 . . 120.5 ?
    C7 C8 H8 . . 120.5 ?
    C8 C9 C10 . . 120.79(17) ?
    C8 C9 H9 . . 119.6 ?
    C10 C9 H9 . . 119.6 ?
    C11 C10 C9 . . 121.37(17) ?
    C11 C10 H10 . . 119.3 ?
    C9 C10 H10 . . 119.3 ?
    C10 C11 C12 . . 117.70(16) ?
    C10 C11 H11 . . 121.1 ?
    C12 C11 H11 . . 121.1 ?
    N1 C12 C11 . . 129.69(15) ?
    N1 C12 C7 . . 108.71(14) ?
    C11 C12 C7 . . 121.60(16) ?
    C15 C13 C14 . . 110.67(15) ?
    C15 C13 P1 . . 114.66(12) ?
    C14 C13 P1 . . 109.96(12) ?
    C15 C13 H13 . . 107.1 ?
    C14 C13 H13 . . 107.1 ?
    P1 C13 H13 . . 107.1 ?
    C13 C14 H14A . . 109.5 ?
    C13 C14 H14B . . 109.5 ?
    H14A C14 H14B . . 109.5 ?
    C13 C14 H14C . . 109.5 ?
    H14A C14 H14C . . 109.5 ?
    H14B C14 H14C . . 109.5 ?
    C13 C15 H15A . . 109.5 ?
    C13 C15 H15B . . 109.5 ?
    H15A C15 H15B . . 109.5 ?
    C13 C15 H15C . . 109.5 ?
    H15A C15 H15C . . 109.5 ?
    H15B C15 H15C . . 109.5 ?
    C18 C16 C17 . . 111.69(15) ?
    C18 C16 P1 . . 111.96(12) ?
    C17 C16 P1 . . 112.49(13) ?
    C18 C16 H16 . . 106.8 ?
    C17 C16 H16 . . 106.8 ?
    P1 C16 H16 . . 106.8 ?
    C16 C17 H17A . . 109.5 ?
    C16 C17 H17B . . 109.5 ?
    H17A C17 H17B . . 109.5 ?
    C16 C17 H17C . . 109.5 ?
    H17A C17 H17C . . 109.5 ?
    H17B C17 H17C . . 109.5 ?
    C16 C18 H18A . . 109.5 ?
    C16 C18 H18B . . 109.5 ?
    H18A C18 H18B . . 109.5 ?
    C16 C18 H18C . . 109.5 ?
    H18A C18 H18C . . 109.5 ?
    H18B C18 H18C . . 109.5 ?
    C19 C19 P1 2 . 109.93(8) ?
    C19 C19 H19A 2 . 109.7 ?
    P1 C19 H19A . . 109.7 ?
    C19 C19 H19B 2 . 109.7 ?
    P1 C19 H19B . . 109.7 ?
    H19A C19 H19B . . 108.2 ?
    C1 N1 C12 . . 109.01(14) ?
    C1 N1 H1N . . 126.9(13) ?
    C12 N1 H1N . . 123.1(13) ?
    P1 Ni1 P1 2 . 88.61(3) y
    P1 Ni1 Cl1 2 2 168.757(16) y
    P1 Ni1 Cl1 . 2 89.797(16) ?
    P1 Ni1 Cl1 2 . 89.797(16) y
    P1 Ni1 Cl1 . . 168.758(16) ?
    Cl1 Ni1 Cl1 2 . 93.87(2) y
    C19 P1 C16 . . 109.21(9) ?
    C19 P1 C13 . . 101.97(8) ?
    C16 P1 C13 . . 106.35(8) ?
    C19 P1 Ni1 . . 108.52(6) ?
    C16 P1 Ni1 . . 115.65(6) ?
    C13 P1 Ni1 . . 114.22(6) ?
loop_
    _geom_torsion_atom_site_label_1
    _geom_torsion_atom_site_label_2
    _geom_torsion_atom_site_label_3
    _geom_torsion_atom_site_label_4
    _geom_torsion_site_symmetry_1
    _geom_torsion_site_symmetry_2
    _geom_torsion_site_symmetry_3
    _geom_torsion_site_symmetry_4
    _geom_torsion
    _geom_torsion_publ_flag
    N1 C1 C2 C3 . . . . -179.52(17) ?
    C6 C1 C2 C3 . . . . -0.4(3) ?
    C1 C2 C3 C4 . . . . -0.1(3) ?
    C2 C3 C4 C5 . . . . 0.2(3) ?
    C3 C4 C5 C6 . . . . 0.3(3) ?
    C4 C5 C6 C1 . . . . -0.7(2) ?
    C4 C5 C6 C7 . . . . 179.56(17) ?
    N1 C1 C6 C5 . . . . -179.89(15) ?
    C2 C1 C6 C5 . . . . 0.8(2) ?
    N1 C1 C6 C7 . . . . -0.11(18) ?
    C2 C1 C6 C7 . . . . -179.40(15) ?
    C5 C6 C7 C8 . . . . -0.7(3) ?
    C1 C6 C7 C8 . . . . 179.53(18) ?
    C5 C6 C7 C12 . . . . 178.62(18) ?
    C1 C6 C7 C12 . . . . -1.10(18) ?
    C12 C7 C8 C9 . . . . -1.3(2) ?
    C6 C7 C8 C9 . . . . 178.01(17) ?
    C7 C8 C9 C10 . . . . -0.2(3) ?
    C8 C9 C10 C11 . . . . 0.8(3) ?
    C9 C10 C11 C12 . . . . 0.0(3) ?
    C10 C11 C12 N1 . . . . 179.44(16) ?
    C10 C11 C12 C7 . . . . -1.5(2) ?
    C8 C7 C12 N1 . . . . -178.60(15) ?
    C6 C7 C12 N1 . . . . 1.93(18) ?
    C8 C7 C12 C11 . . . . 2.2(2) ?
    C6 C7 C12 C11 . . . . -177.29(15) ?
    C2 C1 N1 C12 . . . . -179.46(16) ?
    C6 C1 N1 C12 . . . . 1.32(18) ?
    C11 C12 N1 C1 . . . . 177.09(17) ?
    C7 C12 N1 C1 . . . . -2.04(18) ?
    C19 C19 P1 C16 2 . . . 93.81(18) ?
    C19 C19 P1 C13 2 . . . -153.95(17) ?
    C19 C19 P1 Ni1 2 . . . -33.06(19) ?
    C18 C16 P1 C19 . . . . -79.07(14) ?
    C17 C16 P1 C19 . . . . 47.67(15) ?
    C18 C16 P1 C13 . . . . 171.60(13) ?
    C17 C16 P1 C13 . . . . -61.66(14) ?
    C18 C16 P1 Ni1 . . . . 43.64(14) ?
    C17 C16 P1 Ni1 . . . . 170.38(11) ?
    C15 C13 P1 C19 . . . . -151.39(13) ?
    C14 C13 P1 C19 . . . . 83.17(14) ?
    C15 C13 P1 C16 . . . . -37.02(15) ?
    C14 C13 P1 C16 . . . . -162.46(12) ?
    C15 C13 P1 Ni1 . . . . 91.77(13) ?
    C14 C13 P1 Ni1 . . . . -33.67(14) ?
    P1 Ni1 P1 C19 2 . . . 10.07(6) ?
    Cl1 Ni1 P1 C19 2 . . . 178.94(7) ?
    Cl1 Ni1 P1 C19 . . . . -71.87(12) ?
    P1 Ni1 P1 C16 2 . . . -113.00(7) ?
    Cl1 Ni1 P1 C16 2 . . . 55.87(6) ?
    Cl1 Ni1 P1 C16 . . . . 165.06(10) ?
    P1 Ni1 P1 C13 2 . . . 123.06(7) ?
    Cl1 Ni1 P1 C13 2 . . . -68.07(6) ?
    Cl1 Ni1 P1 C13 . . . . 41.12(12) ?
data_global
_journal_data_validation_number     ?
_journal_date_recd_electronic     2011-03-04
_journal_date_accepted     2011-03-21
_journal_name_full     'Acta Crystallographica, Section E'
_journal_year     2011
_journal_volume     67
_journal_issue      4
_journal_page_first     m501
_journal_page_last     m501
_journal_paper_category     QM
_journal_coeditor_code     BH2344
_publ_contact_author_name     'Garc\'ia, Juventino J.'
_publ_contact_author_address
;     Facultad de Qu\'imica,
      Universidad Nacional Aut\'onoma de M\'exico
      Coyoac\'an 04510
      M\'exico, D.F.
;
_publ_contact_author_email     juvent@servidor.unam.mx
_publ_contact_author_fax     ?
_publ_contact_author_phone     ?
_publ_section_title
;\
[1,2-Bis(diisopropylphosphanyl)ethane-\k^2^<i>P</i>,<i>P</i>']\
dichloridonickel(II)--9<i>H</i>-carbazole (1/2)
;
loop_
    _publ_author_name
    _publ_author_footnote
    _publ_author_address
    "Ca\~navera-Buelvas, Farah" .
;
Facultad de Qu\'imica
Universidad Nacional Aut\'onoma de M\'exico
M\'exico DF 04510
Mexico
;
    "Flores-Alamo, Marcos" .
;
Facultad de Qu\'imica
Universidad Nacional Aut\'onoma de M\'exico
M\'exico DF 04510
Mexico
;
    "Garc\'ia, Juventino J." .
;
Facultad de Qu\'imica
Universidad Nacional Aut\'onoma de M\'exico
M\'exico DF 04510
Mexico
;
