# Supplementary material for: [1,2-Bis­(diisopropyl­phosphan­yl)ethane-κ2 P,P′]dichloridonickel(II)–9H-carbazole (1/2)
Source: Acta Crystallogr Sect E Struct Rep Online. 2011 Mar 26;67(Pt 4):m501. doi: 10.1107/S1600536811010555 (PMC3100014; doi:10.1107/S1600536811010555)
Supplement: Supplementary file 2 [file e-67-0m501-Isup2.hkl]

#
# h,k,l, Fc-squared, Fo-squared, sigma(Fo-squared) and status flag
#
data_I
_shelx_title ' fcb406 in C2/c'
_shelx_refln_list_code          4
_shelx_F_calc_maximum      379.28
_exptl_crystal_F_000      1536.00
_reflns_d_resolution_high  0.8090
 
loop_
 _symmetry_equiv_pos_as_xyz
 'x, y, z'
 '-x, y, -z+1/2'
 'x+1/2, y+1/2, z'
 '-x+1/2, y+1/2, -z+1/2'
 '-x, -y, -z'
 'x, -y, z-1/2'
 '-x+1/2, -y+1/2, -z'
 'x+1/2, -y+1/2, z-1/2'
 
_cell_length_a    22.5830
_cell_length_b     8.4374
_cell_length_c    18.9630
_cell_angle_alpha  90.000
_cell_angle_beta  101.544
_cell_angle_gamma  90.000
 
_shelx_F_squared_multiplier     1.000
 
loop_
 _refln_index_h
 _refln_index_k
 _refln_index_l
 _refln_F_squared_calc
 _refln_F_squared_meas
 _refln_F_squared_sigma
 _refln_observed_status
   4   0   0    28290.51    29645.08    146.76 o
   6   0   0    83218.15    83499.61   1293.34 o
   8   0   0    28181.20    29879.56    166.71 o
  10   0   0      569.23      372.67     52.35 o
  12   0   0     5779.26     5751.99    100.48 o
  14   0   0     1753.05     1701.72     53.76 o
  16   0   0      239.10      307.58     41.21 o
  18   0   0      402.82      611.55     52.81 o
  20   0   0       31.12       40.97     49.88 o
  22   0   0      328.67      494.43     71.35 o
  24   0   0     4698.80     4963.52    180.34 o
  26   0   0      258.31      315.84    104.16 o
   3   1   0   119067.56   122263.88    586.00 o
   5   1   0     2106.74     2092.73     45.90 o
   7   1   0     7737.77     8409.42     67.08 o
   9   1   0      843.12      754.19     32.05 o
  11   1   0     1838.00     1780.02     41.43 o
  13   1   0     5743.41     6243.68     66.47 o
  15   1   0     2227.21     2353.04     46.08 o
  17   1   0      143.18       78.82     30.82 o
  19   1   0     3713.77     3326.66     64.84 o
  21   1   0    11921.59    11809.01    123.85 o
  23   1   0      300.90      368.21     70.28 o
  25   1   0     4914.14     4756.96    127.76 o
  27   1   0     4764.06     4922.89    175.00 o
   0   2   0    37703.30    36938.08    262.51 o
   2   2   0     2080.19     2169.44     44.09 o
   4   2   0   115921.70   117488.86    540.22 o
   6   2   0     3258.30     3326.62     35.32 o
   8   2   0     1715.50     1916.11     38.61 o
  10   2   0     1241.44     1295.53     36.87 o
  12   2   0      649.02      809.98     33.39 o
  14   2   0     3856.72     3972.84     70.25 o
  16   2   0     2668.84     2708.26     45.37 o
  18   2   0     8285.27     7953.20     84.44 o
  20   2   0     1487.31     1398.30     56.03 o
  22   2   0     5572.52     5350.05    106.49 o
  24   2   0     1801.38     1757.60     91.99 o
  26   2   0      761.07      688.85    125.53 o
   1   3   0      981.56     1038.92     42.23 o
   3   3   0     1025.43     1035.91     41.88 o
   5   3   0     8705.02     9362.22     88.22 o
   7   3   0     2780.77     2983.81     41.56 o
   9   3   0     7398.83     7566.90     66.04 o
  11   3   0     1903.96     1693.81     38.52 o
  13   3   0     5754.30     5574.59     63.63 o
  15   3   0      540.85      464.60     32.53 o
  17   3   0    13906.90    13815.74    152.21 o
  19   3   0     1175.46     1211.42     41.79 o
  21   3   0     1529.57     1642.95    130.54 o
  23   3   0     2481.42     2532.80    159.66 o
  25   3   0     1167.83     1036.90    136.24 o
   0   4   0     3760.53     4315.40     84.15 o
   2   4   0      329.43      216.82     32.09 o
   4   4   0    17228.00    18061.11    128.72 o
   6   4   0      215.83      147.74     31.99 o
   8   4   0      210.55      145.40     28.61 o
  10   4   0    12900.12    12893.67    116.47 o
  12   4   0     4263.75     3987.17     56.36 o
  14   4   0     6831.70     6690.56    105.95 o
  16   4   0     9799.11     9238.80    145.14 o
  18   4   0     5099.34     4758.50    115.11 o
  20   4   0     4881.33     4832.34    187.93 o
  22   4   0     4121.62     4238.45    186.79 o
  24   4   0     2246.15     2192.06    160.58 o
   1   5   0    43284.87    43262.59    207.65 o
   3   5   0    23372.73    23602.69    166.34 o
   5   5   0    11338.13    11329.15    125.14 o
   7   5   0    12370.03    12968.65    117.77 o
   9   5   0      923.63     1062.48     44.95 o
  11   5   0     2839.52     2831.81     47.39 o
  13   5   0      482.42      488.58     28.62 o
  15   5   0      180.31      209.35     53.87 o
  17   5   0      345.18      323.88     58.05 o
  19   5   0      357.94      338.29    115.18 o
  21   5   0      202.10      244.62    114.40 o
  23   5   0     1706.72     1824.98    156.69 o
   0   6   0     3543.09     3216.26    110.63 o
   2   6   0    19099.89    19341.85    168.46 o
   4   6   0     9436.13    10131.36    112.65 o
   6   6   0       54.10       52.10     41.55 o
   8   6   0       59.72       31.37     40.42 o
  10   6   0      146.83      141.82     36.83 o
  12   6   0     5796.33     5496.08    113.61 o
  14   6   0       65.20       37.47     48.74 o
  16   6   0        1.78      -12.71    110.44 o
  18   6   0      155.17      175.90    113.11 o
  20   6   0       38.68       56.50    108.24 o
  22   6   0     1372.97     1294.73    149.13 o
   1   7   0      303.10      301.99     53.12 o
   3   7   0      759.69      678.26     64.66 o
   5   7   0      651.60      777.78     89.86 o
   7   7   0      911.45      902.53     70.32 o
   9   7   0     4750.40     4846.16    116.45 o
  11   7   0      129.18      194.21     38.70 o
  13   7   0     1771.86     1736.56    142.94 o
  15   7   0      640.55      554.33    130.23 o
  17   7   0     1344.26     1213.71    149.06 o
  19   7   0      670.33      549.13    135.94 o
   0   8   0      877.47      755.38     88.85 o
   2   8   0      162.01      136.87     64.77 o
   4   8   0      257.06      257.36     50.62 o
   6   8   0     3786.35     3813.44    115.75 o
   8   8   0       54.16       54.85    106.66 o
  10   8   0     4922.65     5187.26    196.30 o
  12   8   0     7422.31     7829.81    237.92 o
  14   8   0     3108.47     3256.61    175.27 o
  16   8   0      650.29      805.12    128.53 o
   1   9   0      788.37      783.91     68.76 o
   3   9   0      252.48      174.05     57.64 o
   5   9   0       17.83      -35.34     70.56 o
   7   9   0     2023.83     2054.97    142.90 o
   9   9   0     2666.06     2498.16    162.81 o
  11   9   0     2824.40     2983.23    172.35 o
  13   9   0     5264.06     5242.16    212.40 o
   0  10   0     3377.53     3016.77    224.72 o
   2  10   0      385.96      396.58     66.13 o
   4  10   0     3121.74     3061.61    107.94 o
   6  10   0     2123.04     2074.88     95.30 o
 -27   1   1      309.65      438.40    104.44 o
 -25   1   1       38.09       95.66     67.00 o
 -23   1   1      291.23      365.31     65.40 o
 -21   1   1      109.42      104.15     40.98 o
 -19   1   1       47.69       35.85     34.46 o
 -17   1   1     2425.45     2434.81     55.50 o
 -15   1   1      287.46      247.64     31.97 o
 -13   1   1     8086.57     8255.41     75.93 o
 -11   1   1     4280.84     3736.05     60.41 o
  -9   1   1     2966.71     2527.85     41.51 o
  -7   1   1    36173.51    36539.25    266.12 o
  -5   1   1     8490.93     8497.62     90.10 o
  -3   1   1    29545.98    31044.77    764.78 o
   3   1   1    10116.54    10263.43    235.89 o
   5   1   1    11216.81    11247.29     80.12 o
   7   1   1     4835.49     4592.93     56.40 o
   9   1   1    18775.51    19035.50    105.81 o
  11   1   1     1015.60      890.93     32.98 o
  13   1   1     6534.21     7024.36     63.94 o
  15   1   1       10.29       13.24     26.33 o
  17   1   1      106.24      117.43     32.05 o
  19   1   1      733.47      725.37     43.08 o
  21   1   1       47.33       35.79     41.64 o
  23   1   1      484.32      485.71     75.44 o
  25   1   1       75.55       77.13     69.73 o
 -26   2   1       43.04       36.45     92.34 o
 -24   2   1     1989.60     1847.06     90.65 o
 -22   2   1     2530.26     2545.00     67.96 o
 -20   2   1     9714.17     9731.51     97.91 o
 -18   2   1     1133.59     1178.80     49.34 o
 -16   2   1    11110.11    11019.10    131.81 o
 -14   2   1    10399.48     9956.58     74.80 o
 -12   2   1     4303.78     3805.82     48.89 o
 -10   2   1     5970.84     6046.42     57.16 o
  -8   2   1      413.81      570.01     30.63 o
  -6   2   1     3297.21     3324.04     44.67 o
  -4   2   1    10859.98    11117.30     79.57 o
  -2   2   1    56696.84    59584.82    170.69 o
   0   2   1     8228.86     8822.36     77.55 o
   2   2   1    11324.92    11575.30     66.66 o
   4   2   1     9381.38     9658.82    111.09 o
   6   2   1    12224.22    12476.25    103.86 o
   8   2   1    13220.73    12553.30    116.17 o
  10   2   1    30336.93    30365.59    295.90 o
  12   2   1    35657.14    35521.91    179.44 o
  14   2   1    12099.20    11876.96     70.37 o
  16   2   1     6421.75     6533.67     63.35 o
  18   2   1     5785.81     5958.76     72.77 o
  20   2   1     2101.97     2185.85     54.55 o
  22   2   1      251.77      337.50     54.67 o
  24   2   1      237.80      239.59     77.35 o
  26   2   1      884.50     1101.95    144.27 o
 -25   3   1      246.91      164.26    114.87 o
 -23   3   1      857.47     1013.16    144.61 o
 -21   3   1     2444.15     2499.33     88.82 o
 -19   3   1     2469.07     2431.74     71.60 o
 -17   3   1     6754.69     6676.08    216.88 o
 -15   3   1     4279.63     4350.52     67.70 o
 -13   3   1     8233.57     8392.46     78.79 o
 -11   3   1     2178.72     2179.85     43.77 o
  -9   3   1     5212.21     5050.75     57.93 o
  -7   3   1     3325.70     3508.95     55.06 o
  -5   3   1     7403.28     7386.07    119.87 o
  -3   3   1     2578.92     3088.30     68.78 o
  -1   3   1     2710.26     2908.48     63.66 o
   1   3   1     2497.54     2621.71     59.48 o
   3   3   1       89.15       23.68     28.78 o
   5   3   1      832.90      887.53     33.08 o
   7   3   1    14560.97    15064.36    248.09 o
   9   3   1     9018.62     8792.89     96.46 o
  11   3   1    26103.17    25502.97    163.25 o
  13   3   1    18025.07    18747.09    137.24 o
  15   3   1    12053.55    12288.43    159.20 o
  17   3   1     1504.00     1470.96     68.25 o
  19   3   1     3696.35     3396.78    102.19 o
  21   3   1      794.14      774.16    116.23 o
  23   3   1       14.21      120.63    114.76 o
  25   3   1      418.79      460.21    123.39 o
 -24   4   1     3914.41     3943.21    240.27 o
 -22   4   1        1.13        8.58    104.19 o
 -20   4   1      316.03      241.80    105.16 o
 -18   4   1       25.91       20.92     27.63 o
 -16   4   1      344.98      384.24     33.71 o
 -14   4   1    10014.78     9533.07    103.11 o
 -12   4   1     2845.91     2761.81     53.40 o
 -10   4   1     2636.31     2665.07     43.94 o
  -8   4   1      106.31       88.78     31.26 o
  -6   4   1    26859.10    27155.17    191.63 o
  -4   4   1      652.93      795.82     42.76 o
  -2   4   1     2450.32     2468.57     58.45 o
   0   4   1     4243.43     4506.56     72.54 o
   2   4   1       10.64       22.07     32.52 o
   4   4   1     3799.29     3998.18     66.50 o
   6   4   1      114.38       51.54     26.59 o
   8   4   1      822.39      693.97     26.35 o
  10   4   1     4500.54     4548.32     73.83 o
  12   4   1     4473.11     4158.80     87.90 o
  14   4   1      127.52      165.86     48.12 o
  16   4   1     1847.71     1761.96    107.04 o
  18   4   1       84.94       59.33     56.19 o
  20   4   1     1633.11     1490.99    136.60 o
  22   4   1     1138.96     1408.49    134.23 o
  24   4   1     1940.19     1997.30    157.10 o
 -23   5   1      671.72      712.98    131.10 o
 -21   5   1       13.87       13.39    109.79 o
 -19   5   1      322.82      231.87    104.60 o
 -17   5   1       77.64       53.68     18.87 o
 -15   5   1      774.14      746.98     72.40 o
 -13   5   1      310.93      340.54     33.54 o
 -11   5   1        1.59      -13.15     24.39 o
  -9   5   1      193.03      208.52     36.36 o
  -7   5   1     4317.19     4563.06     74.30 o
  -5   5   1     3714.73     3562.51     72.91 o
  -3   5   1     9899.64    10025.76    113.80 o
  -1   5   1     7626.53     8004.63     93.00 o
   1   5   1     5281.56     5308.53     88.25 o
   3   5   1     6649.69     6628.91     88.58 o
   5   5   1      115.65      140.65     39.40 o
   7   5   1      446.56      405.55     39.93 o
   9   5   1       50.98      123.58     33.69 o
  11   5   1     3764.33     3420.08     85.56 o
  13   5   1      291.52      212.27     60.74 o
  15   5   1       67.55      106.40     53.56 o
  17   5   1     2558.73     2573.40     96.35 o
  19   5   1      112.68      126.86    114.61 o
  21   5   1     2433.22     2461.14    163.71 o
  23   5   1     2463.64     2458.62    169.20 o
 -22   6   1       59.75       46.95    114.08 o
 -20   6   1      402.05      420.72    120.99 o
 -18   6   1      232.84      316.69    107.08 o
 -16   6   1      833.30      726.47    126.43 o
 -14   6   1       21.82       22.68     30.19 o
 -12   6   1      142.89      143.46     28.51 o
 -10   6   1    14703.29    14359.36    142.05 o
  -8   6   1     6506.79     6503.34    102.45 o
  -6   6   1    13911.90    13945.88    205.29 o
  -4   6   1    13575.83    14053.31    148.96 o
  -2   6   1    24059.78    24142.99    217.59 o
   0   6   1    20015.42    20496.38    157.71 o
   2   6   1    13172.96    12834.50    128.37 o
   4   6   1     2773.75     2708.30     75.56 o
   6   6   1     2189.20     2300.71    102.59 o
   8   6   1      456.53      464.24     55.69 o
  10   6   1       34.34       51.05     32.58 o
  12   6   1     2984.71     2993.86    100.11 o
  14   6   1       19.95       -7.48     60.74 o
  16   6   1      139.37      105.94    116.06 o
  18   6   1       29.28      -41.97    122.87 o
  20   6   1       23.74      -62.18    115.88 o
  22   6   1     2129.33     2339.30    241.99 o
 -19   7   1     2756.81     2839.94    327.14 o
 -17   7   1     1924.75     1941.27    219.08 o
 -15   7   1      595.69      649.78    125.03 o
 -13   7   1     3895.01     3904.81    178.92 o
 -11   7   1     1204.67     1228.32     57.98 o
  -9   7   1      267.44      304.99     47.60 o
  -7   7   1      214.19      193.84     48.05 o
  -5   7   1     1223.01     1253.25     62.81 o
  -3   7   1      427.91      467.25     50.56 o
  -1   7   1      124.63      120.11     33.74 o
   1   7   1      920.64      890.69     57.74 o
   3   7   1     2610.65     2591.84     91.59 o
   5   7   1      451.62      474.49     59.73 o
   7   7   1     6877.28     6949.92    135.27 o
   9   7   1     1329.39     1356.05     87.45 o
  11   7   1     4650.49     4713.98    126.18 o
  13   7   1     2424.54     2258.57    148.19 o
  15   7   1     5709.97     5605.53    209.03 o
  17   7   1     2443.18     2668.93    171.53 o
  19   7   1     2847.13     2552.95    176.42 o
 -16   8   1     1348.57     1534.14    154.76 o
 -14   8   1      760.75      779.80    133.58 o
 -12   8   1       78.00       24.87    112.18 o
 -10   8   1      837.66      879.97    132.13 o
  -8   8   1      104.19       58.60    102.71 o
  -6   8   1     1023.04      984.19     80.05 o
  -4   8   1      884.82      856.50     66.51 o
  -2   8   1     1225.00     1206.64     81.20 o
   0   8   1      517.31      464.72     67.92 o
   2   8   1       15.32       -0.14     60.83 o
   4   8   1      428.72      429.23     66.32 o
   6   8   1       93.36       75.90     54.01 o
   8   8   1     3668.22     3892.77    166.91 o
  10   8   1     6797.59     6659.52    214.82 o
  12   8   1     2437.42     2427.85    157.15 o
  14   8   1     2929.23     3002.35    168.21 o
  16   8   1     4679.46     4909.57    311.73 o
 -13   9   1      288.51      263.64    119.02 o
 -11   9   1     1064.29      887.55    139.82 o
  -9   9   1      149.40      128.97     75.80 o
  -7   9   1      599.49      600.01     66.94 o
  -5   9   1      361.39      346.09     63.92 o
  -3   9   1      126.72      134.35     57.59 o
  -1   9   1       77.98       82.72     56.75 o
   1   9   1        6.41      -17.89     64.58 o
   3   9   1       94.82       53.79     69.70 o
   5   9   1      245.63      194.01     74.33 o
   7   9   1       31.20       10.92     92.32 o
   9   9   1       33.78       32.41    108.45 o
  11   9   1       42.49       75.39    103.21 o
  13   9   1        9.96       66.18    114.06 o
  -6  10   1     1691.61     1722.92     93.44 o
  -4  10   1      525.69      650.11     69.67 o
  -2  10   1     3280.54     3388.83    110.94 o
   0  10   1     4556.78     4625.64    124.72 o
   2  10   1      709.35      797.10     72.54 o
   4  10   1      630.82      687.00     70.03 o
   6  10   1     2941.13     3038.57    147.77 o
 -26   0   2      207.35      469.00     96.87 o
 -24   0   2     2005.67     2284.78    131.74 o
 -22   0   2     2113.69     1999.84     91.92 o
 -20   0   2      797.43      845.54     70.29 o
 -18   0   2     2455.46     2618.64    119.88 o
 -16   0   2     3379.07     3653.14     98.07 o
 -14   0   2    10234.97    10558.37    136.57 o
 -12   0   2     5981.58     6026.31     85.63 o
 -10   0   2    33504.42    34870.29    210.30 o
  -8   0   2   143851.89   149789.27    432.23 o
  -6   0   2    90811.98    95057.59    281.74 o
  -4   0   2    42738.61    46067.77    244.74 o
   4   0   2     1003.81     1217.88     39.30 o
   6   0   2     1329.18     1591.63     45.38 o
   8   0   2    28688.44    29513.76    151.51 o
  10   0   2    13625.42    13991.50    169.19 o
  12   0   2     4912.61     5103.98     85.01 o
  14   0   2     3677.88     3841.54     72.95 o
  16   0   2      114.91      134.94     44.60 o
  18   0   2     1756.07     1721.95     70.20 o
  20   0   2     2924.51     3334.30    109.98 o
  22   0   2     8468.49     8857.40    220.87 o
  24   0   2     6961.59     7633.71    223.92 o
  26   0   2     3800.79     4164.93    186.19 o
 -27   1   2     7261.84     7412.85    191.60 o
 -25   1   2     1471.26     1712.72     77.60 o
 -23   1   2     2625.64     2801.22     96.44 o
 -21   1   2     1084.10     1280.68    137.37 o
 -19   1   2        9.07       -5.57     45.13 o
 -17   1   2     1474.52     1543.80     51.41 o
 -15   1   2      509.63      564.15     35.99 o
 -13   1   2       29.91       23.65     28.62 o
 -11   1   2    12117.06    13460.62     94.64 o
  -9   1   2    17392.90    19627.98    112.15 o
  -7   1   2      577.35      612.79     23.80 o
  -5   1   2     4897.07     5272.79     56.24 o
  -3   1   2    92764.87    91606.72   1997.90 o
   1   1   2      145.61      139.34     41.93 o
   3   1   2     1768.60     1528.79     52.98 o
   5   1   2    21124.71    21008.29    134.68 o
   7   1   2     3063.54     3250.33     39.37 o
   9   1   2      910.45      916.26     32.01 o
  11   1   2     4062.44     4857.97     55.21 o
  13   1   2     6290.20     6424.70     62.70 o
  15   1   2      935.52      844.39     35.72 o
  17   1   2     1197.12     1022.33     41.59 o
  19   1   2    11622.90    11655.35    109.97 o
  21   1   2     5367.97     5545.93    129.74 o
  23   1   2     1272.08     1287.39     89.02 o
  25   1   2     2685.57     2501.76    109.48 o
 -26   2   2     4961.57     4748.70    247.96 o
 -24   2   2     2777.27     2905.56    131.55 o
 -22   2   2      947.83     1042.05     62.39 o
 -20   2   2       67.63       59.99     40.83 o
 -18   2   2        2.26       -2.68     35.18 o
 -16   2   2      585.77      552.38     33.22 o
 -14   2   2       14.79        4.32     26.14 o
 -12   2   2     4976.95     4938.50     59.28 o
 -10   2   2     7348.22     7569.55     73.31 o
  -8   2   2      719.32      663.91     29.02 o
  -6   2   2     8603.59     9441.40    112.12 o
  -4   2   2    92170.52    93082.22    567.70 o
  -2   2   2      757.94      774.82     38.56 o
   0   2   2     3071.61     3105.50     46.44 o
   2   2   2     4012.51     4006.79     52.79 o
   4   2   2     9110.75     9573.43    106.77 o
   6   2   2     1717.69     1739.07     75.78 o
   8   2   2        3.90       -5.33     40.18 o
  10   2   2      747.39      816.45     42.25 o
  12   2   2     3176.30     2898.17     46.52 o
  14   2   2      213.92      181.00     21.05 o
  16   2   2     3731.27     3649.32     67.98 o
  18   2   2     2427.42     2335.63     80.47 o
  20   2   2      493.17      497.60     51.26 o
  22   2   2     1982.71     1986.37    105.70 o
  24   2   2      959.19      846.47     91.01 o
  26   2   2      376.57      542.68    127.42 o
 -25   3   2     2613.19     2607.16    161.58 o
 -23   3   2     2966.81     3138.32    166.97 o
 -21   3   2      387.34      421.24     69.18 o
 -19   3   2     4633.93     4529.47     87.32 o
 -17   3   2     2636.65     2569.85     59.86 o
 -15   3   2      759.43      752.12     39.27 o
 -13   3   2     2003.33     2123.06     50.79 o
 -11   3   2       14.00       23.58     24.14 o
  -9   3   2    17046.28    18539.24    127.24 o
  -7   3   2    22456.45    24351.18    126.70 o
  -5   3   2     8170.06     8465.76    121.59 o
  -3   3   2     7928.39     8377.27     87.23 o
  -1   3   2     1030.70     1115.73     36.48 o
   1   3   2     1983.58     1984.48     48.93 o
   3   3   2     2434.55     2385.18     48.22 o
   5   3   2     5705.83     5416.34     59.52 o
   7   3   2      214.18      114.07     40.08 o
   9   3   2    27460.44    27559.16    240.32 o
  11   3   2     9391.80     9015.64    104.86 o
  13   3   2     6637.88     6555.76     88.81 o
  15   3   2     4526.33     4345.38    147.03 o
  17   3   2     9845.42     9760.00    162.64 o
  19   3   2      218.54      174.54     66.26 o
  21   3   2      863.76      816.22    205.52 o
  23   3   2     1573.87     1610.73    191.08 o
  25   3   2      120.23       32.52    118.48 o
 -24   4   2     2594.39     2842.38    169.83 o
 -22   4   2     4167.83     4275.38    180.80 o
 -20   4   2     6153.32     5902.18    185.06 o
 -18   4   2      555.00      589.64     38.83 o
 -16   4   2     4534.91     4365.56    107.18 o
 -14   4   2      248.33      220.62     30.03 o
 -12   4   2      330.15      282.92     29.03 o
 -10   4   2    18519.26    18583.70    156.15 o
  -8   4   2     4472.95     5066.53     74.01 o
  -6   4   2       41.28      125.49     36.42 o
  -4   4   2    15154.43    15764.43    170.97 o
  -2   4   2      660.03      514.37     40.00 o
   0   4   2     1567.14     1469.38     44.76 o
   2   4   2     9414.33     9047.06     96.74 o
   4   4   2     4514.19     4207.53     65.40 o
   6   4   2     7496.60     7439.98     79.93 o
   8   4   2    11473.27    10226.76    123.20 o
  10   4   2     5615.25     5384.29     96.20 o
  12   4   2     3683.25     3466.85     84.92 o
  14   4   2     7207.56     6897.79    133.51 o
  16   4   2     2489.25     2417.75     95.15 o
  18   4   2     3880.56     3778.31    135.01 o
  20   4   2     3063.03     3046.47    165.14 o
  22   4   2      924.02     1004.47    131.01 o
  24   4   2      336.40      245.68    115.50 o
 -23   5   2      192.99      236.14    113.65 o
 -21   5   2      588.84      392.87    108.11 o
 -19   5   2      280.48      241.92    108.60 o
 -17   5   2     1720.79     1635.96     63.90 o
 -15   5   2       38.65       42.19     27.94 o
 -13   5   2    13225.59    13387.57    111.18 o
 -11   5   2      489.84      511.36     32.10 o
  -9   5   2    19776.29    19260.82    202.89 o
  -7   5   2    30113.15    30260.56    193.64 o
  -5   5   2    21775.76    21617.91    234.88 o
  -3   5   2    18922.42    17995.63    152.90 o
  -1   5   2    19288.32    19148.36    125.82 o
   1   5   2    14414.52    14619.20    122.39 o
   3   5   2     9850.20     9918.82    104.76 o
   5   5   2       75.99      117.24     35.85 o
   7   5   2       48.15       79.71     32.99 o
   9   5   2     1224.35     1085.22     38.05 o
  11   5   2      515.07      494.15     53.90 o
  13   5   2     5460.69     5339.97    144.81 o
  15   5   2      418.13      342.72     65.72 o
  17   5   2       11.99       19.79     60.16 o
  19   5   2       10.31       87.03    111.94 o
  21   5   2     1191.99     1410.68    151.03 o
  23   5   2     5254.14     5323.76    216.70 o
 -22   6   2      322.06      186.13    121.34 o
 -20   6   2      220.28      257.02    110.11 o
 -18   6   2      123.01      123.31    115.44 o
 -16   6   2       93.85      105.96     41.41 o
 -14   6   2      609.34      589.07     42.47 o
 -12   6   2      212.02      236.69     31.35 o
 -10   6   2     8159.76     8175.84    116.08 o
  -8   6   2       13.71       30.07     42.60 o
  -6   6   2     4305.76     4329.84    100.58 o
  -4   6   2     7158.23     7225.22    113.60 o
  -2   6   2     7383.04     7710.58     91.11 o
   0   6   2      859.67      864.14     44.37 o
   2   6   2      811.57      803.20     48.40 o
   4   6   2      169.19      227.87     47.70 o
   6   6   2      612.82      584.77     51.95 o
   8   6   2       13.96       28.02     46.15 o
  10   6   2     2287.84     2168.17     57.92 o
  12   6   2      443.86      408.05     64.18 o
  14   6   2      386.12      262.75     67.13 o
  16   6   2      615.97      524.52    120.80 o
  18   6   2      957.62      813.47    128.13 o
  20   6   2     2015.13     2057.85    165.18 o
 -19   7   2       70.80       59.45    120.03 o
 -17   7   2      436.12      540.40    149.85 o
 -15   7   2     2173.29     2088.92    146.39 o
 -13   7   2     2872.90     2927.35    137.18 o
 -11   7   2     2134.31     2210.00     73.32 o
  -9   7   2      924.54      949.14     61.58 o
  -7   7   2      526.05      518.90     52.60 o
  -5   7   2      879.34      857.83     55.27 o
  -3   7   2     1347.07     1374.29     57.58 o
  -1   7   2      332.24      385.32     44.66 o
   1   7   2      359.99      320.52     44.88 o
   3   7   2     1959.37     2265.24     77.78 o
   5   7   2       86.94      102.64     55.62 o
   7   7   2     2751.86     2801.06     92.05 o
   9   7   2       67.08       17.89     48.44 o
  11   7   2      611.16      557.15     69.63 o
  13   7   2       30.86       -4.17    113.56 o
  15   7   2     1061.41      956.83    132.24 o
  17   7   2     1165.78     1104.54    136.83 o
  19   7   2      159.09      208.33    115.55 o
 -16   8   2     1436.00     1232.20    144.35 o
 -14   8   2     4763.21     4794.70    291.08 o
 -12   8   2      409.58      587.06     73.44 o
 -10   8   2        7.22       -8.28     52.19 o
  -8   8   2       83.60       13.53     43.45 o
  -6   8   2     1486.99     1537.24     60.17 o
  -4   8   2     1501.11     1509.38     74.29 o
  -2   8   2      601.85      678.99     63.02 o
   0   8   2     1727.81     1842.00     80.78 o
   2   8   2       99.94       90.94     63.23 o
   4   8   2     4069.25     4375.32    119.71 o
   6   8   2     5581.16     5829.60    171.90 o
   8   8   2     3313.73     3644.41    161.60 o
  10   8   2    12119.17    12221.55    275.64 o
  12   8   2     6538.06     6643.52    311.07 o
  14   8   2     4007.03     3949.37    192.84 o
  16   8   2     1444.50     1786.64    152.08 o
 -13   9   2     2775.90     2655.43    176.74 o
 -11   9   2      270.56      198.47    110.57 o
  -9   9   2       98.39       61.07     68.87 o
  -7   9   2       45.02       12.58     60.17 o
  -5   9   2       92.88       82.85     59.27 o
  -3   9   2       19.68       29.53     56.63 o
  -1   9   2      217.77      224.13     67.42 o
   1   9   2      121.97      131.45     62.88 o
   3   9   2     2957.86     3058.75    117.07 o
   5   9   2      173.20      228.25     88.83 o
   7   9   2     9556.81     9427.13    243.41 o
   9   9   2     6882.04     6873.73    237.95 o
  11   9   2     4975.83     5014.46    204.49 o
  13   9   2     7361.84     7204.06    242.51 o
  -6  10   2     3110.54     3051.62    109.69 o
  -4  10   2     1303.49     1428.83     92.00 o
  -2  10   2      122.56      117.71     58.46 o
   0  10   2     2067.52     2042.43     91.65 o
   2  10   2      294.62      294.05     73.03 o
   4  10   2      664.29      717.82     88.45 o
   6  10   2      315.29      272.40     70.37 o
 -27   1   3      134.50      255.83     91.56 o
 -25   1   3      343.53      410.47     79.54 o
 -23   1   3     2492.43     2441.06     78.33 o
 -21   1   3      272.79      242.70     70.06 o
 -19   1   3     3589.14     3643.14     89.67 o
 -17   1   3     8733.67     8611.26    104.30 o
 -15   1   3    15718.68    15698.19    116.83 o
 -13   1   3     6703.68     6517.19     80.82 o
 -11   1   3    22521.56    22627.54    175.28 o
  -9   1   3     4339.78     3959.63     61.93 o
  -7   1   3    35591.45    37346.41    168.01 o
  -5   1   3     7278.07     7341.65     68.24 o
  -3   1   3     9670.30    10158.83    112.41 o
  -1   1   3     7767.08     7893.50    163.26 o
   1   1   3    17788.45    17512.18    248.50 o
   3   1   3       15.62       40.82     22.90 o
   5   1   3      950.57      892.77     25.48 o
   7   1   3     1196.51     1485.10     33.60 o
   9   1   3     2956.74     3186.58     61.50 o
  11   1   3      383.98      408.79     30.58 o
  13   1   3      204.14      243.59     29.05 o
  15   1   3      141.09      204.78     31.43 o
  17   1   3      826.88      801.87     42.32 o
  19   1   3      531.70      479.54     46.29 o
  21   1   3      171.71      112.96     70.33 o
  23   1   3     1896.87     1842.28     98.72 o
  25   1   3     2540.45     2462.73    112.09 o
 -26   2   3     1027.05      978.76    100.26 o
 -24   2   3     2275.03     2266.27     95.47 o
 -22   2   3     1564.91     1659.42     67.93 o
 -20   2   3    14679.81    14674.72    223.54 o
 -18   2   3     3692.59     3629.29     69.92 o
 -16   2   3     6274.96     5886.05    114.46 o
 -14   2   3     6049.83     6022.27     71.85 o
 -12   2   3     1857.88     1605.18     33.22 o
 -10   2   3      537.49      505.91     24.13 o
  -8   2   3     1656.47     1656.77     48.79 o
  -6   2   3       12.43       26.35     29.22 o
  -4   2   3     9376.85     9822.26     68.72 o
  -2   2   3    14842.55    14885.11    111.88 o
   0   2   3     4859.56     4905.67     49.49 o
   2   2   3    56390.85    57699.94    456.26 o
   4   2   3    29072.20    29372.23    229.36 o
   6   2   3    39463.81    39933.21    328.45 o
   8   2   3    11575.83    10912.70    104.28 o
  10   2   3    30688.30    31056.50    374.19 o
  12   2   3    14959.83    15412.76    121.39 o
  14   2   3     5875.83     5609.96     58.36 o
  16   2   3     2720.02     2715.66     59.64 o
  18   2   3     1361.27     1346.10     47.97 o
  20   2   3      287.06      237.71     54.29 o
  22   2   3       57.81      -14.23     78.69 o
  24   2   3        9.64       42.28     79.91 o
 -25   3   3      750.97      583.04    114.74 o
 -23   3   3     9522.16     9063.89    239.52 o
 -21   3   3     2268.13     2378.74    101.69 o
 -19   3   3     3040.41     2852.33    146.61 o
 -17   3   3    15335.42    14653.45    170.61 o
 -15   3   3     4456.63     4314.06     76.28 o
 -13   3   3     2449.86     2406.68     41.79 o
 -11   3   3     5229.86     4993.86    137.73 o
  -9   3   3      299.77      302.47     22.22 o
  -7   3   3       55.63       24.18     34.22 o
  -5   3   3     2607.31     2548.80     50.45 o
  -3   3   3       57.69       36.82     32.89 o
  -1   3   3     7860.59     8003.49     88.83 o
   1   3   3    27767.70    29436.59    128.15 o
   3   3   3    51193.29    55303.74    178.12 o
   5   3   3    17484.28    17644.36    188.17 o
   7   3   3    32856.70    33577.41    178.86 o
   9   3   3    44815.24    45893.37    260.06 o
  11   3   3    18545.08    18396.71    137.30 o
  13   3   3     5656.52     5873.79     95.70 o
  15   3   3     4170.36     4210.49    113.54 o
  17   3   3     2373.69     2407.39     99.19 o
  19   3   3       30.86       19.01     66.90 o
  21   3   3      917.89     1002.85    131.95 o
  23   3   3      201.83      152.16    119.56 o
  25   3   3      198.92      128.82    145.35 o
 -24   4   3      364.60      610.85    121.81 o
 -22   4   3      798.79     1009.59    127.15 o
 -20   4   3     5657.04     5539.52    128.20 o
 -18   4   3     5910.51     5737.36    120.01 o
 -16   4   3     8105.56     7896.61    115.09 o
 -14   4   3     4769.24     4296.63    107.33 o
 -12   4   3    11482.61    11115.73    178.94 o
 -10   4   3     3227.95     3133.90     45.32 o
  -8   4   3     2243.03     2355.16     72.82 o
  -6   4   3     1611.63     1732.14     57.13 o
  -4   4   3      761.93      882.16     39.61 o
  -2   4   3       32.76       43.53     28.93 o
   0   4   3      343.50      439.60     35.01 o
   2   4   3      669.05      833.67     39.92 o
   4   4   3     7729.52     8390.75     87.29 o
   6   4   3      722.86      723.17     35.53 o
   8   4   3        0.78      -27.07     39.77 o
  10   4   3      679.08      681.46     44.41 o
  12   4   3     2000.94     1948.72    104.92 o
  14   4   3     1728.25     1542.66     85.62 o
  16   4   3      187.41      174.46     60.79 o
  18   4   3       32.33       -5.82     65.50 o
  20   4   3       85.32      106.95    113.36 o
  22   4   3      619.84      617.21    123.36 o
  24   4   3      429.32      437.50    120.40 o
 -23   5   3       68.54       33.96    111.22 o
 -21   5   3        1.45       81.47    110.12 o
 -19   5   3       86.85       41.99    108.45 o
 -17   5   3     1649.98     1498.36    108.00 o
 -15   5   3     3247.55     2894.05     70.83 o
 -13   5   3      485.22      560.48     31.90 o
 -11   5   3     6410.86     6611.85     72.91 o
  -9   5   3      456.82      473.09     53.24 o
  -7   5   3     5793.19     5798.20     94.95 o
  -5   5   3     2166.96     1972.33     53.82 o
  -3   5   3     7052.18     7220.53     80.56 o
  -1   5   3     1308.86     1398.57     47.99 o
   1   5   3       13.81       28.79     33.25 o
   3   5   3      174.45      184.99     38.48 o
   5   5   3      882.35     1042.94     46.60 o
   7   5   3      311.83      374.05     33.91 o
   9   5   3     1682.17     1618.41     61.81 o
  11   5   3      338.46      397.91     72.36 o
  13   5   3     1444.54     1444.49     86.29 o
  15   5   3      602.89      667.76     77.96 o
  17   5   3      201.84      245.94     68.66 o
  19   5   3     1115.16     1258.72    141.51 o
  21   5   3     2730.31     2510.82    206.56 o
  23   5   3      552.94      730.44    146.17 o
 -22   6   3       94.50      103.50    114.94 o
 -20   6   3      441.62      448.07    121.58 o
 -18   6   3      124.90      232.21    117.77 o
 -16   6   3     6598.43     6375.96    126.31 o
 -14   6   3     6846.51     6738.25     83.32 o
 -12   6   3     1261.14     1393.42     43.81 o
 -10   6   3    24975.25    24441.78    198.29 o
  -8   6   3    12109.29    12133.38    162.90 o
  -6   6   3    16449.92    15959.33    163.25 o
  -4   6   3     7831.59     7938.45     91.67 o
  -2   6   3     2132.89     2081.96     55.33 o
   0   6   3     8221.55     8656.54    105.80 o
   2   6   3      183.67      268.90     40.81 o
   4   6   3      166.53      214.93     45.53 o
   6   6   3        6.01        6.64     39.60 o
   8   6   3        5.48       12.69     39.42 o
  10   6   3      556.58      451.67     36.63 o
  12   6   3      331.48      320.94     61.45 o
  14   6   3     2362.91     2392.44    104.93 o
  16   6   3      538.55      522.94    121.24 o
  18   6   3     1337.21     1306.45    140.51 o
  20   6   3     2594.30     2560.96    175.87 o
 -19   7   3     2045.31     2177.95    417.67 o
 -17   7   3      810.82      911.32    139.26 o
 -15   7   3      653.26      574.35    123.39 o
 -13   7   3     9015.31     8503.75    116.34 o
 -11   7   3       95.42       93.07     34.23 o
  -9   7   3     1332.87     1320.13     57.00 o
  -7   7   3     1690.23     1641.65     65.83 o
  -5   7   3     1045.23     1100.12     53.59 o
  -3   7   3     3771.57     3962.07    105.13 o
  -1   7   3     4184.47     4406.67     86.88 o
   1   7   3      716.67      704.93     56.17 o
   3   7   3     5848.21     5779.86    109.54 o
   5   7   3     2311.49     2369.83     79.84 o
   7   7   3     6081.91     6069.25    120.73 o
   9   7   3     2135.27     2093.96     77.24 o
  11   7   3     4218.69     4104.36    172.76 o
  13   7   3     3303.57     3351.07    171.54 o
  15   7   3     3296.73     3198.14    171.53 o
  17   7   3     1334.91     1295.60    147.40 o
  19   7   3     1175.21     1352.94    145.45 o
 -16   8   3     1609.80     1360.61    150.56 o
 -14   8   3      120.22       99.20    119.68 o
 -12   8   3      422.84      363.51     69.54 o
 -10   8   3       45.32       12.90     50.33 o
  -8   8   3       33.30       21.47     56.54 o
  -6   8   3       56.07       44.46     51.41 o
  -4   8   3      164.75      214.36     55.47 o
  -2   8   3      295.60      342.38     58.95 o
   0   8   3     3525.70     3592.24    102.34 o
   2   8   3     3548.09     3387.87     86.96 o
   4   8   3     3311.90     3467.22    109.54 o
   6   8   3     7801.11     7983.32    209.74 o
   8   8   3     5965.29     6382.93    200.49 o
  10   8   3     1346.10     1440.47    134.07 o
  12   8   3     3793.42     3312.95    246.18 o
  14   8   3     1718.23     1978.91    155.57 o
  16   8   3      620.31      698.53    119.41 o
 -13   9   3      839.71      774.18    139.65 o
 -11   9   3      827.54      801.00    179.76 o
  -9   9   3       29.75       25.21     59.50 o
  -7   9   3      121.22      100.34     53.18 o
  -5   9   3      126.14      139.67     52.96 o
  -3   9   3      447.26      356.75     62.46 o
  -1   9   3      123.49      136.76     67.00 o
   1   9   3      430.02      492.98     73.97 o
   3   9   3      275.04      245.47     70.65 o
   5   9   3      352.31      370.60     97.11 o
   7   9   3      547.80      452.51    103.46 o
   9   9   3      292.90      301.19    108.37 o
  11   9   3      788.45      758.28    185.96 o
  -6  10   3     3260.95     3128.01    132.08 o
  -4  10   3     2958.54     3090.22    108.36 o
  -2  10   3      429.59      461.08     67.50 o
   0  10   3     4537.67     4365.62    138.06 o
   2  10   3       16.48      -27.38     63.88 o
   4  10   3      294.91      341.40     78.41 o
   6  10   3       24.55       45.49     68.50 o
 -26   0   4     3690.84     4143.20    156.77 o
 -24   0   4      107.02      181.39     81.78 o
 -22   0   4       98.50       99.67     77.45 o
 -20   0   4     2437.51     2620.61    146.57 o
 -18   0   4      295.50      344.14     74.78 o
 -16   0   4      153.29      138.67     49.85 o
 -14   0   4    15207.36    15946.97    156.57 o
 -12   0   4    17959.67    18126.05    316.35 o
 -10   0   4    21112.43    20185.95    259.34 o
  -8   0   4    61128.74    60407.80    280.23 o
  -6   0   4    46116.32    46688.24    757.06 o
  -4   0   4    19212.34    19905.73    118.56 o
  -2   0   4    38621.31    38798.45    298.04 o
   0   0   4    10789.05    11339.43    118.54 o
   2   0   4     3516.75     3632.87     81.14 o
   4   0   4    15217.24    15155.26    113.10 o
   6   0   4       35.01      106.56     38.09 o
   8   0   4     4364.70     4492.36     97.49 o
  10   0   4     2183.79     2349.38     64.49 o
  12   0   4      191.64      265.61     46.03 o
  14   0   4     7088.94     7403.79    109.31 o
  16   0   4    14766.53    14897.86    159.20 o
  18   0   4     7008.71     7353.26    140.09 o
  20   0   4     3046.73     3433.46    111.46 o
  22   0   4    11430.44    11747.21    406.27 o
  24   0   4     8891.60     9079.60    247.17 o
 -27   1   4     3300.81     3494.90    138.46 o
 -25   1   4      385.79      338.27     74.68 o
 -23   1   4      698.05      745.63     58.57 o
 -21   1   4      191.83      226.16     54.32 o
 -19   1   4       13.27       -8.62     46.00 o
 -17   1   4      380.40      307.63     39.11 o
 -15   1   4     1040.29     1036.16     43.54 o
 -13   1   4        8.44       37.76     28.15 o
 -11   1   4    15382.30    15886.40     90.23 o
  -9   1   4     3505.47     3309.74     43.21 o
  -7   1   4     9918.52     9959.18     99.78 o
  -5   1   4    30819.92    31125.14    210.81 o
  -3   1   4     4222.27     4305.69     56.19 o
  -1   1   4      655.35      778.63     58.21 o
   1   1   4      488.19      415.87     31.12 o
   3   1   4      487.44      483.63     31.47 o
   5   1   4      585.44      541.81     27.90 o
   7   1   4     1401.69     1640.80     32.80 o
   9   1   4      372.17      313.64     30.13 o
  11   1   4     9445.12     9049.75     86.46 o
  13   1   4    20094.29    20019.88    207.89 o
  15   1   4     1749.83     1586.71     45.95 o
  17   1   4     2184.39     2218.86     58.01 o
  19   1   4     8311.44     8681.89    108.87 o
  21   1   4     5285.50     5474.33    134.38 o
  23   1   4       81.88       70.25     76.37 o
  25   1   4       19.66       67.88     76.28 o
 -26   2   4     1850.98     1876.61    118.37 o
 -24   2   4       78.94      107.81     67.28 o
 -22   2   4     1305.12     1256.67     62.54 o
 -20   2   4       39.48      111.44     48.11 o
 -18   2   4     6121.14     5924.78    102.26 o
 -16   2   4     4650.25     4538.78     66.66 o
 -14   2   4      348.54      314.01     27.88 o
 -12   2   4     1131.61     1089.32     45.17 o
 -10   2   4     1253.69     1560.26     53.54 o
  -8   2   4     1726.33     1831.32     51.90 o
  -6   2   4       73.73      132.97     28.03 o
  -4   2   4     4737.75     5068.61     39.08 o
  -2   2   4      516.63      561.11     26.66 o
   0   2   4       70.64       89.30     25.40 o
   2   2   4     6467.25     6838.14     90.53 o
   4   2   4       67.51       40.13     26.98 o
   6   2   4      655.39      553.01     43.71 o
   8   2   4     5574.79     5584.54    114.42 o
  10   2   4     3482.72     3319.64     65.52 o
  12   2   4      978.54      803.15     40.46 o
  14   2   4     4418.47     4065.63     77.30 o
  16   2   4     5736.81     5363.40    118.29 o
  18   2   4      231.41      193.94     32.28 o
  20   2   4        1.03       21.13     78.35 o
  22   2   4      106.17      138.58     79.95 o
  24   2   4      378.49      328.60     87.77 o
 -25   3   4      701.88      686.16    121.34 o
 -23   3   4     2014.43     1801.19     99.42 o
 -21   3   4       96.12       45.29     72.59 o
 -19   3   4      500.52      397.62     79.89 o
 -17   3   4      217.17      299.02     53.99 o
 -15   3   4     1294.37     1325.59     63.38 o
 -13   3   4      451.62      383.57     43.67 o
 -11   3   4      639.00      632.55     48.05 o
  -9   3   4     2055.66     2335.75     57.80 o
  -7   3   4      172.59      269.94     47.19 o
  -5   3   4       78.72      153.19     30.61 o
  -3   3   4     4712.28     4933.70     61.04 o
  -1   3   4     1638.53     1692.15     44.43 o
   1   3   4    12884.16    12905.35    142.86 o
   3   3   4    18674.65    19262.89    232.39 o
   5   3   4    13361.64    13188.36     86.34 o
   7   3   4    12492.52    11829.90    133.12 o
   9   3   4    15926.85    15997.13    116.44 o
  11   3   4     2146.88     2117.70     53.16 o
  13   3   4      205.96      258.32     54.04 o
  15   3   4     3572.48     3592.50    112.21 o
  17   3   4      457.39      403.28     72.03 o
  19   3   4       77.58       88.12    107.21 o
  21   3   4      756.89      629.31    119.94 o
  23   3   4        2.40      -43.59    118.15 o
 -24   4   4     1669.95     1746.33    144.14 o
 -22   4   4      315.92      350.30    111.92 o
 -20   4   4      572.32      523.90     66.91 o
 -18   4   4      843.21      889.28     60.24 o
 -16   4   4     1762.20     1823.87     69.94 o
 -14   4   4       17.67       23.59     43.61 o
 -12   4   4      143.28      122.66     35.61 o
 -10   4   4    13860.08    13858.64    125.50 o
  -8   4   4      728.83      625.22     30.35 o
  -6   4   4     2985.81     2876.32     79.18 o
  -4   4   4     5884.13     5883.02     82.38 o
  -2   4   4     1328.37     1173.18     41.19 o
   0   4   4     8003.28     7817.89     93.59 o
   2   4   4     2537.37     2301.42     50.87 o
   4   4   4     1888.15     1555.16     46.24 o
   6   4   4     8215.95     8020.69     77.84 o
   8   4   4     3921.26     3610.68     75.66 o
  10   4   4     6894.68     6779.84     86.48 o
  12   4   4     9164.85     9071.74    154.94 o
  14   4   4     6162.85     6028.33    137.32 o
  16   4   4     1387.21     1462.41     92.21 o
  18   4   4     3053.88     3249.61    174.50 o
  20   4   4     3015.01     2856.82    178.03 o
  22   4   4     1120.23     1007.74    136.99 o
 -23   5   4      256.91      303.26    119.07 o
 -21   5   4      514.17      490.60    118.90 o
 -19   5   4      536.09      476.28     63.49 o
 -17   5   4     2652.32     2571.95     79.72 o
 -15   5   4     1335.95     1383.93     64.11 o
 -13   5   4    28785.10    28818.53    263.94 o
 -11   5   4     5784.75     5580.29     53.32 o
  -9   5   4    12684.84    12726.73    102.94 o
  -7   5   4    21101.71    21358.37    196.00 o
  -5   5   4    10747.42    10361.83    105.49 o
  -3   5   4     7519.07     7297.44     81.53 o
  -1   5   4      415.28      342.02     36.51 o
   1   5   4     5116.81     5673.82     81.26 o
   3   5   4      415.88      512.02     37.66 o
   5   5   4     6189.17     6439.53     78.99 o
   7   5   4     1860.05     1642.10    137.66 o
   9   5   4       61.92       33.66     44.20 o
  11   5   4       91.40       50.84     60.20 o
  13   5   4      191.56      206.15     66.01 o
  15   5   4     5390.09     5215.84    137.50 o
  17   5   4     8498.15     8467.24    236.93 o
  19   5   4     1691.01     1674.01    140.81 o
  21   5   4     6647.88     6544.69    230.27 o
 -22   6   4      236.56      189.59    117.18 o
 -20   6   4     1111.08     1356.12    135.89 o
 -18   6   4      397.30      430.61    120.13 o
 -16   6   4      129.04      140.69     47.48 o
 -14   6   4     3958.69     3428.49    126.12 o
 -12   6   4      775.08      737.77     30.17 o
 -10   6   4     7504.54     7646.57    100.12 o
  -8   6   4     3021.14     3031.88     83.29 o
  -6   6   4     1091.87      962.98     54.08 o
  -4   6   4     7945.41     7641.11     91.13 o
  -2   6   4       51.45        1.35     31.80 o
   0   6   4     2174.06     2338.82     62.10 o
   2   6   4      254.21      259.51     45.15 o
   4   6   4     2306.90     2478.20     74.92 o
   6   6   4       35.07       43.11     37.97 o
   8   6   4        2.28       35.13     35.44 o
  10   6   4       12.81       13.82     63.21 o
  12   6   4     1569.58     1445.79     88.42 o
  14   6   4     2681.65     2599.30    153.36 o
  16   6   4      608.66      669.95    126.08 o
  18   6   4      692.00      777.51    129.08 o
  20   6   4     2239.81     2363.21    167.97 o
 -19   7   4     1069.65     1402.36    143.44 o
 -17   7   4    15794.69    15375.06    325.43 o
 -15   7   4     2563.68     2691.60    104.34 o
 -13   7   4     1916.00     1987.31     68.17 o
 -11   7   4      851.39      827.34     44.08 o
  -9   7   4     1279.73     1255.30     71.05 o
  -7   7   4      296.21      271.63     42.22 o
  -5   7   4     1854.95     1860.83     64.12 o
  -3   7   4      145.02      105.41     52.42 o
  -1   7   4     1044.11     1051.13     56.16 o
   1   7   4     1531.17     1590.03     68.00 o
   3   7   4       16.45      -11.88     45.89 o
   5   7   4       31.44       32.67     48.43 o
   7   7   4     1706.51     1859.40     83.63 o
   9   7   4     1678.35     1515.99    124.84 o
  11   7   4       92.54       82.93    102.66 o
  13   7   4      974.24      948.06    128.88 o
  15   7   4      518.74      553.82    117.28 o
  17   7   4      673.40      615.25    131.01 o
 -16   8   4     1020.70     1006.94    141.72 o
 -14   8   4     3947.98     3932.24    270.92 o
 -12   8   4     1039.13      936.24     87.12 o
 -10   8   4      173.47      171.23     53.56 o
  -8   8   4      882.47      855.56     63.50 o
  -6   8   4       39.29       45.17     52.66 o
  -4   8   4      971.50     1033.90     69.50 o
  -2   8   4      347.89      318.60     60.53 o
   0   8   4     9648.11     9767.22    151.94 o
   2   8   4     7376.84     7682.89    139.74 o
   4   8   4    18560.24    19587.18    202.71 o
   6   8   4     7001.44     7245.80    399.74 o
   8   8   4     7012.82     7240.39    209.79 o
  10   8   4     3470.21     3662.20    172.64 o
  12   8   4     1045.20      983.29    128.11 o
  14   8   4       53.37       40.06    111.02 o
 -13   9   4       30.37       24.93    106.30 o
 -11   9   4      546.23      375.42     84.45 o
  -9   9   4       19.14      -18.55     60.96 o
  -7   9   4      668.78      639.10     62.01 o
  -5   9   4     1720.87     1647.86     82.14 o
  -3   9   4      153.45      147.41     59.33 o
  -1   9   4     6954.03     6940.98    139.12 o
   1   9   4     7246.40     7286.35    234.44 o
   3   9   4     4306.64     4196.33    133.12 o
   5   9   4     9184.33     9362.98    231.58 o
   7   9   4     9304.57     9526.36    240.77 o
   9   9   4     5667.15     5655.95    260.70 o
  11   9   4     2715.10     2660.82    167.02 o
  -6  10   4      267.61      513.43    123.52 o
  -4  10   4      249.96      229.58     63.74 o
  -2  10   4       63.65       60.51     65.50 o
   0  10   4      112.05       66.79     65.36 o
   2  10   4       69.40       94.21     67.18 o
   4  10   4       10.28       26.06     70.51 o
 -27   1   5     1325.50     1331.87    118.23 o
 -25   1   5     1067.27     1119.21     88.77 o
 -23   1   5     7501.68     7649.21    114.72 o
 -21   1   5     6146.73     6473.31    104.89 o
 -19   1   5    14073.69    14354.64    205.60 o
 -17   1   5    10440.70    10537.14     94.28 o
 -15   1   5    18303.85    18176.17    111.53 o
 -13   1   5     8685.76     8645.25    108.53 o
 -11   1   5     4623.41     4624.98     54.40 o
  -9   1   5     2648.19     2599.85     39.37 o
  -7   1   5        6.34       11.04     28.71 o
  -5   1   5     4158.44     4117.41     43.84 o
  -3   1   5     5701.22     5681.19    168.28 o
  -1   1   5     7571.25     7462.10     62.51 o
   1   1   5     1432.98     1438.01     39.69 o
   3   1   5      496.70      563.70     32.69 o
   5   1   5      450.43      586.80     29.86 o
   7   1   5     1541.36     1470.71     35.62 o
   9   1   5     2300.82     2422.13     40.86 o
  11   1   5      652.34      596.11     32.06 o
  13   1   5      597.24      534.45     31.92 o
  15   1   5     5127.15     5112.35     83.29 o
  17   1   5     1581.72     1539.32     56.43 o
  19   1   5     3299.42     3211.75     79.33 o
  21   1   5     5125.23     4907.09    133.41 o
  23   1   5     1181.31     1241.63     97.07 o
  25   1   5     4307.30     4101.32    155.39 o
 -26   2   5     4973.62     4752.12    152.81 o
 -24   2   5     2249.05     2347.61     97.81 o
 -22   2   5     2342.82     2559.09     70.73 o
 -20   2   5     3007.60     3129.19    136.91 o
 -18   2   5     4600.69     4561.94     72.73 o
 -16   2   5     1638.11     1555.25     47.49 o
 -14   2   5     3036.51     2854.38     63.47 o
 -12   2   5       29.80       15.76     33.51 o
 -10   2   5     1734.36     2125.49     51.72 o
  -8   2   5      440.48      459.05     40.70 o
  -6   2   5     5508.83     5450.22    124.52 o
  -4   2   5     1187.17     1176.38     47.69 o
  -2   2   5     9633.20     9194.64    173.55 o
   0   2   5    53460.24    54396.11    296.15 o
   2   2   5    36204.14    36592.66    379.04 o
   4   2   5    29363.84    29021.72    227.99 o
   6   2   5    31649.40    31528.23    264.85 o
   8   2   5    10984.13    11124.74    100.91 o
  10   2   5     3592.83     3750.00     64.98 o
  12   2   5       61.04       77.62     16.98 o
  14   2   5       13.59        2.43     21.09 o
  16   2   5      119.69      115.96     23.83 o
  18   2   5      228.95      204.15     28.31 o
  20   2   5      410.09      335.83     82.78 o
  22   2   5      694.13      813.09     99.00 o
  24   2   5     1796.27     1995.89    124.42 o
 -25   3   5     1669.61     1711.46    137.98 o
 -23   3   5     3345.94     3154.05    118.57 o
 -21   3   5     1798.73     1766.93     99.25 o
 -19   3   5      181.16      119.35     58.38 o
 -17   3   5     2216.11     1991.13     76.76 o
 -15   3   5       10.47      -10.60     49.16 o
 -13   3   5        5.99      -18.63     41.13 o
 -11   3   5        6.62       14.45     33.41 o
  -9   3   5      924.96     1071.07     61.27 o
  -7   3   5     4204.53     4462.32     70.74 o
  -5   3   5     2301.88     2141.01     50.61 o
  -3   3   5    12048.67    12549.88     97.27 o
  -1   3   5    52678.11    53704.61    396.80 o
   1   3   5    48767.68    49664.63    175.89 o
   3   3   5    57937.00    59698.01    212.72 o
   5   3   5    12407.11    11515.76    113.19 o
   7   3   5    31470.54    32306.96    313.35 o
   9   3   5     2774.61     2762.94     64.96 o
  11   3   5      132.08      118.44     36.07 o
  13   3   5     2834.78     2748.05     84.51 o
  15   3   5     1673.69     1552.15     92.47 o
  17   3   5     1007.16     1022.25    125.76 o
  19   3   5     2404.17     2423.12    153.89 o
  21   3   5       96.09       39.57    109.71 o
  23   3   5       18.35      -27.11    116.02 o
 -24   4   5     2824.71     2713.41    163.69 o
 -22   4   5     1418.53     1732.08     93.00 o
 -20   4   5     9877.99     9777.97    168.60 o
 -18   4   5     6334.13     6291.07    115.01 o
 -16   4   5     4354.54     4481.94     95.69 o
 -14   4   5     3362.48     3291.25     81.46 o
 -12   4   5       99.88      107.50     37.88 o
 -10   4   5      141.81      173.82     35.89 o
  -8   4   5      136.27      179.18     21.84 o
  -6   4   5     7295.17     7635.47     88.72 o
  -4   4   5        4.38       22.99     28.96 o
  -2   4   5     6795.19     6740.56    130.86 o
   0   4   5     2587.26     3001.24     74.29 o
   2   4   5      374.95      412.47     33.39 o
   4   4   5     1052.78     1008.69     38.57 o
   6   4   5      286.55      228.11     27.16 o
   8   4   5       16.49       10.93     35.85 o
  10   4   5       32.21       45.41     44.61 o
  12   4   5     5115.71     5104.73    112.06 o
  14   4   5      482.15      510.35     75.26 o
  16   4   5      287.31      257.58    107.69 o
  18   4   5       55.08       11.51    108.58 o
  20   4   5      568.83      417.63    119.38 o
  22   4   5      890.24      870.20    135.79 o
 -23   5   5      402.83      283.44    122.91 o
 -21   5   5      386.16      364.48    122.26 o
 -19   5   5      232.17      292.61     95.06 o
 -17   5   5      257.99      272.16     51.70 o
 -15   5   5      435.98      485.37     50.70 o
 -13   5   5     1562.66     1551.55     57.54 o
 -11   5   5     1274.25     1180.20     54.29 o
  -9   5   5     6360.10     6363.80    112.21 o
  -7   5   5     3930.93     3681.05     68.10 o
  -5   5   5     5819.54     5494.13     71.02 o
  -3   5   5     9577.60     9407.78    103.91 o
  -1   5   5     1102.71     1015.23     44.20 o
   1   5   5      108.79      129.21     35.85 o
   3   5   5     1098.12     1117.37     44.25 o
   5   5   5       34.88       52.60     32.57 o
   7   5   5     1013.38     1030.42     40.29 o
   9   5   5       16.66        6.16     51.72 o
  11   5   5     3893.51     3880.39    102.58 o
  13   5   5     1346.86     1326.57     89.71 o
  15   5   5     1605.43     1532.48    135.65 o
  17   5   5      201.57      204.32    114.55 o
  19   5   5     1238.15     1154.23    144.42 o
  21   5   5      283.62      256.90    122.57 o
 -22   6   5     1467.70     1390.19    154.65 o
 -20   6   5     3946.37     4259.55    239.64 o
 -18   6   5     1238.21     1454.81     85.80 o
 -16   6   5     9086.80     9131.26    185.94 o
 -14   6   5     9303.87     9225.68    116.91 o
 -12   6   5     3516.59     3561.97     67.73 o
 -10   6   5    14466.85    14261.16    197.12 o
  -8   6   5     4577.30     4500.97     87.09 o
  -6   6   5     1828.60     1890.90     57.76 o
  -4   6   5     4625.06     4686.99     74.26 o
  -2   6   5       71.54       72.33     31.68 o
   0   6   5        5.97       16.05     39.58 o
   2   6   5     2259.00     2531.47     72.94 o
   4   6   5      670.33      648.14     52.67 o
   6   6   5      137.08      139.74     38.70 o
   8   6   5      126.07       85.84     32.42 o
  10   6   5      249.09      199.72     77.02 o
  12   6   5     3701.29     3794.94    170.60 o
  14   6   5     5597.92     5330.97    196.67 o
  16   6   5     3584.47     3884.19    349.06 o
  18   6   5     6313.53     6042.73    226.13 o
  20   6   5     5207.63     5348.11    218.19 o
 -19   7   5     1385.85     1424.66    148.02 o
 -17   7   5     3417.43     3627.50    223.76 o
 -15   7   5       40.99        9.47     63.60 o
 -13   7   5     4257.95     4234.87    102.08 o
 -11   7   5     2701.38     2806.69     71.00 o
  -9   7   5      267.17      274.31     48.10 o
  -7   7   5     3927.11     4212.37     81.82 o
  -5   7   5      800.57      849.35     61.45 o
  -3   7   5     3597.41     3521.56     91.08 o
  -1   7   5     2250.25     2297.26     69.52 o
   1   7   5      264.19      218.87     49.29 o
   3   7   5     6061.33     6224.71    193.26 o
   5   7   5     5851.24     6060.43    111.29 o
   7   7   5      647.05      702.74     54.60 o
   9   7   5     1981.10     1919.45    109.40 o
  11   7   5     8497.09     8513.75    254.92 o
  13   7   5     2123.37     2140.44    153.11 o
  15   7   5      484.72      392.72    118.15 o
  17   7   5     2168.22     2195.47    184.57 o
 -16   8   5     1045.23      814.43    128.64 o
 -14   8   5       55.26       68.65    126.56 o
 -12   8   5      390.57      275.31     74.49 o
 -10   8   5      244.65      240.99     48.88 o
  -8   8   5      343.31      336.46     55.42 o
  -6   8   5       15.72        2.04     55.13 o
  -4   8   5     2557.01     2622.03     89.05 o
  -2   8   5     3141.62     3263.08     95.34 o
   0   8   5     4470.56     4703.14    145.05 o
   2   8   5     5601.55     5924.91    119.39 o
   4   8   5     3164.90     3255.69    156.50 o
   6   8   5     4603.76     4647.28    141.57 o
   8   8   5     3302.63     3530.54    157.91 o
  10   8   5      138.53       79.84    101.51 o
  12   8   5       68.27       74.76    101.13 o
  14   8   5      190.81      102.16    104.41 o
 -13   9   5        0.49        3.89    105.98 o
 -11   9   5       27.52       27.18     70.82 o
  -9   9   5      379.73      478.08     69.17 o
  -7   9   5      768.93      798.21     68.32 o
  -5   9   5      228.46      190.66     58.66 o
  -3   9   5      185.98      272.77     62.55 o
  -1   9   5      289.06      275.05     64.81 o
   1   9   5       84.30      116.34     62.46 o
   3   9   5       47.97      115.36     73.60 o
   5   9   5       46.78       36.66     85.16 o
   7   9   5     2088.75     1980.43    135.11 o
   9   9   5      822.45      816.38    123.12 o
  11   9   5      187.45      228.97     91.54 o
  -6  10   5     3570.80     3466.50    145.27 o
  -4  10   5     3655.33     3541.16    132.51 o
  -2  10   5      404.46      508.37     68.99 o
   0  10   5      106.67      148.10     60.79 o
   2  10   5      171.18       46.58     71.03 o
 -26   0   6      404.86      379.08    113.16 o
 -24   0   6      249.60      300.77     79.30 o
 -22   0   6     5555.49     5312.96    167.28 o
 -20   0   6     6614.77     6406.50    151.46 o
 -18   0   6     1885.12     1732.91     74.45 o
 -16   0   6    14385.87    14101.56    155.14 o
 -14   0   6    46114.32    46687.74    331.88 o
 -12   0   6     8926.64     8244.15    105.42 o
 -10   0   6    32064.12    28134.27   1721.37 o
  -8   0   6    12712.78    12022.44    129.52 o
  -6   0   6    40075.02    40766.01    285.31 o
  -4   0   6     2921.93     2965.45     92.07 o
  -2   0   6      225.39      217.94     91.23 o
   0   0   6     7628.22     7528.48    123.45 o
   2   0   6     4745.11     4602.77    132.90 o
   4   0   6     9788.29     9762.35    187.91 o
   6   0   6     5178.64     5294.53     79.42 o
   8   0   6     6951.22     7159.89    121.08 o
  10   0   6     9400.04     9262.30     98.13 o
  12   0   6    20710.05    20484.25    365.68 o
  14   0   6    19478.01    19276.03    176.73 o
  16   0   6    11646.52    11739.08    170.05 o
  18   0   6    40942.52    41072.35    496.25 o
  20   0   6     4236.54     4185.03    311.54 o
  22   0   6      898.86      944.74    132.59 o
  24   0   6     2435.22     2267.90    164.55 o
 -27   1   6       60.68       32.43    102.90 o
 -25   1   6     1254.73     1289.63     88.07 o
 -23   1   6       36.04       68.33     46.87 o
 -21   1   6      144.88      156.68     46.57 o
 -19   1   6       81.55       86.48     38.86 o
 -17   1   6     2020.91     2173.10     52.55 o
 -15   1   6     3015.26     2934.18     52.22 o
 -13   1   6    14257.74    13907.97    128.83 o
 -11   1   6     5427.92     5225.37     70.15 o
  -9   1   6     6696.51     6365.85    172.11 o
  -7   1   6    39989.50    41629.63    152.54 o
  -5   1   6     6423.25     6198.69     83.74 o
  -3   1   6    17571.19    17501.42    314.59 o
  -1   1   6    10766.20    11046.02     77.08 o
   1   1   6      541.33      546.85     34.43 o
   3   1   6      818.15      920.70     35.74 o
   5   1   6    14690.46    15676.15     83.61 o
   7   1   6     3565.76     3474.35     48.45 o
   9   1   6      333.24      569.98     29.98 o
  11   1   6    17372.32    17582.36    120.57 o
  13   1   6    19933.52    19716.18    196.05 o
  15   1   6    10200.13    10180.75    107.25 o
  17   1   6      249.01      256.10     41.23 o
  19   1   6     1383.97     1288.61     75.04 o
  21   1   6     5082.43     4644.37    151.98 o
  23   1   6     1401.30     1523.72    114.46 o
 -26   2   6     1564.68     1669.52     91.03 o
 -24   2   6     1679.29     1738.36     90.45 o
 -22   2   6      460.27      496.87     68.01 o
 -20   2   6        9.13       21.84     32.54 o
 -18   2   6     3280.14     3162.49     55.37 o
 -16   2   6      423.72      380.14     21.89 o
 -14   2   6     3223.53     3271.00     63.65 o
 -12   2   6       35.24       77.62     35.68 o
 -10   2   6        1.21       23.06     35.21 o
  -8   2   6     7655.74     7443.90    177.14 o
  -6   2   6      211.71      208.76     30.72 o
  -4   2   6     1907.25     2355.10     92.56 o
  -2   2   6     1092.14     1187.06     32.12 o
   0   2   6    11773.97    12447.28    158.10 o
   2   2   6      459.40      518.98     33.77 o
   4   2   6     2116.98     2369.68     51.90 o
   6   2   6      702.64      641.63     33.76 o
   8   2   6     4267.75     4316.11     53.02 o
  10   2   6     6919.45     6703.46     79.57 o
  12   2   6     1474.74     1291.54     33.96 o
  14   2   6      125.50      115.41     26.94 o
  16   2   6      144.87      170.91     27.44 o
  18   2   6      299.03      305.16     88.42 o
  20   2   6      450.91      443.27     90.41 o
  22   2   6     4970.64     5254.01    242.83 o
  24   2   6     1553.00     1864.69    122.08 o
 -25   3   6      152.98      140.06    105.89 o
 -23   3   6       91.46      154.60     75.69 o
 -21   3   6      380.88      357.20     78.17 o
 -19   3   6      209.41      227.22     60.28 o
 -17   3   6       60.62       60.70     55.54 o
 -15   3   6      902.55      800.84     67.05 o
 -13   3   6      441.30      482.02     49.23 o
 -11   3   6       95.45      126.12     35.62 o
  -9   3   6     4655.34     5050.37     74.03 o
  -7   3   6      357.53      331.02     19.20 o
  -5   3   6     6099.04     5324.80    128.42 o
  -3   3   6    14903.19    14690.00    210.64 o
  -1   3   6     6322.37     6094.29     59.96 o
   1   3   6    16155.91    15679.19    112.16 o
   3   3   6    13638.76    13255.62    107.55 o
   5   3   6     1505.17     1358.20     41.69 o
   7   3   6     2552.70     2613.92     62.06 o
   9   3   6     8509.22     8559.83     92.46 o
  11   3   6      332.51      354.64     45.52 o
  13   3   6     5646.55     5600.34    115.41 o
  15   3   6      157.85      216.18    105.15 o
  17   3   6      253.05      277.05    110.33 o
  19   3   6      669.22      516.62    109.42 o
  21   3   6        1.72      -30.17    110.20 o
  23   3   6       57.30       19.16    125.80 o
 -24   4   6     2471.44     2638.30    161.93 o
 -22   4   6       27.66       19.90     61.75 o
 -20   4   6      477.51      466.15     77.14 o
 -18   4   6     1914.52     2179.61     79.48 o
 -16   4   6     2156.40     2092.03     75.00 o
 -14   4   6     2059.62     2030.72     70.00 o
 -12   4   6     1547.93     1635.99     57.79 o
 -10   4   6     5480.35     5523.50     83.68 o
  -8   4   6     2028.62     1898.50     40.74 o
  -6   4   6     7447.57     7762.48     74.19 o
  -4   4   6    10403.41    10641.34     88.79 o
  -2   4   6      545.70      479.66     39.75 o
   0   4   6    12040.47    12447.15     98.75 o
   2   4   6     9142.87     9185.20     94.44 o
   4   4   6    12201.61    12079.37    135.80 o
   6   4   6     6285.42     6214.54     79.87 o
   8   4   6    11249.51    11397.71    108.15 o
  10   4   6     3286.05     3116.58     79.73 o
  12   4   6     6122.31     6088.15    121.29 o
  14   4   6     6409.92     6276.07    190.95 o
  16   4   6     1060.36     1258.47    128.50 o
  18   4   6      362.80      302.99    107.70 o
  20   4   6      147.51      135.63    121.75 o
  22   4   6      681.81      516.93    129.96 o
 -23   5   6      868.49      813.16    126.21 o
 -21   5   6     5616.32     5788.88    210.74 o
 -19   5   6     3519.08     3354.98    138.15 o
 -17   5   6    10843.59    10644.25    144.02 o
 -15   5   6     2628.15     2535.92     79.09 o
 -13   5   6     7802.48     7500.90    109.03 o
 -11   5   6    18018.43    17600.61    155.33 o
  -9   5   6     1101.28     1069.85     36.05 o
  -7   5   6     1620.85     1547.63     46.21 o
  -5   5   6      507.30      419.59     36.63 o
  -3   5   6      948.76     1068.28     48.39 o
  -1   5   6      650.35      588.84     40.78 o
   1   5   6      456.35      477.12     41.51 o
   3   5   6      194.21      236.33     35.38 o
   5   5   6      219.23      188.49     36.79 o
   7   5   6     2321.00     2482.30     40.94 o
   9   5   6     4760.65     4773.15    128.18 o
  11   5   6    10782.29    10722.96    189.51 o
  13   5   6     6738.48     6743.61    166.32 o
  15   5   6    10478.61    10850.25    254.90 o
  17   5   6    12875.34    12725.52    283.49 o
  19   5   6     5018.63     5172.03    237.44 o
  21   5   6     2850.55     2916.84    184.30 o
 -22   6   6      878.12     1119.72    139.14 o
 -20   6   6      203.14      441.23    121.83 o
 -18   6   6       80.32       71.06     61.88 o
 -16   6   6      403.40      351.48     75.79 o
 -14   6   6     5068.44     4685.00     88.75 o
 -12   6   6     2025.11     2046.75     68.96 o
 -10   6   6     1952.69     1917.17     49.24 o
  -8   6   6     7496.92     7272.09    126.28 o
  -6   6   6     6162.53     6019.97    139.82 o
  -4   6   6     3104.15     3031.01     62.72 o
  -2   6   6       12.54       18.95     37.89 o
   0   6   6      412.10      379.42     47.30 o
   2   6   6      130.14      113.94     46.33 o
   4   6   6        6.44        5.90     38.08 o
   6   6   6      425.65      400.36     42.63 o
   8   6   6      214.67      237.60     23.32 o
  10   6   6     2611.37     2749.31    119.26 o
  12   6   6      882.63      952.76    101.74 o
  14   6   6     6687.51     6639.58    398.47 o
  16   6   6     2106.77     2032.76    149.34 o
  18   6   6      460.42      607.33    220.47 o
 -19   7   6      400.93      426.68    133.77 o
 -17   7   6     3193.11     3329.80    236.80 o
 -15   7   6      406.84      476.92     77.45 o
 -13   7   6       11.43        3.13     72.05 o
 -11   7   6     4321.76     4103.30     71.05 o
  -9   7   6      383.62      442.47     47.69 o
  -7   7   6       64.88       81.97     45.47 o
  -5   7   6     2682.36     2634.08     78.62 o
  -3   7   6     2890.16     2933.02     84.88 o
  -1   7   6      834.81      923.49     56.64 o
   1   7   6        1.99      -20.27     47.62 o
   3   7   6      194.54      256.53     50.82 o
   5   7   6      285.95      263.89     51.75 o
   7   7   6       35.62       -3.57     44.33 o
   9   7   6       24.65        9.73     81.87 o
  11   7   6      604.41      613.20    116.00 o
  13   7   6      242.29      294.89    117.21 o
  15   7   6        1.92      -36.63    115.12 o
  17   7   6       41.10       -9.02    123.83 o
 -16   8   6       70.78        3.78    117.95 o
 -14   8   6      140.03      135.67     73.77 o
 -12   8   6       56.53       62.13     76.13 o
 -10   8   6     1625.27     1438.74     88.81 o
  -8   8   6      882.73      780.72     68.73 o
  -6   8   6       12.44       23.33     51.56 o
  -4   8   6     9186.42     9136.17    177.87 o
  -2   8   6    11163.65    11482.61    160.40 o
   0   8   6     7488.12     7738.75    140.03 o
   2   8   6     6664.32     7021.88    253.97 o
   4   8   6     6670.63     6925.31    210.61 o
   6   8   6     4735.98     4888.89    147.64 o
   8   8   6      694.64      583.76     92.77 o
  10   8   6       90.68      102.93    100.51 o
  12   8   6      173.30      182.00    111.18 o
  14   8   6     1075.61     1077.69    132.99 o
 -13   9   6       39.58       82.16    122.59 o
 -11   9   6        9.91       66.07     76.17 o
  -9   9   6      649.40      735.23    107.56 o
  -7   9   6     5432.74     5462.31    132.57 o
  -5   9   6     1266.82     1314.03     76.21 o
  -3   9   6     2754.21     2871.50     99.47 o
  -1   9   6     8955.53     9132.19    157.56 o
   1   9   6     9457.08     9962.64    168.17 o
   3   9   6     3200.68     3321.99    174.36 o
   5   9   6     5878.90     5667.48    159.12 o
   7   9   6     2320.25     2116.44    335.07 o
   9   9   6      652.08      563.02    117.97 o
  -4  10   6       27.20      -33.31    106.51 o
  -2  10   6      441.95      356.54     84.31 o
   0  10   6      438.14      357.36     67.87 o
 -27   1   7     5032.19     5476.86    179.40 o
 -25   1   7     4670.31     5146.34    137.05 o
 -23   1   7    10395.72    11218.21    139.55 o
 -21   1   7     3584.98     3925.69     82.00 o
 -19   1   7     2578.94     2779.21     61.77 o
 -17   1   7     4945.48     5017.29     69.14 o
 -15   1   7      810.92      858.32     36.85 o
 -13   1   7       63.26       97.29     27.98 o
 -11   1   7     3954.67     4267.94     91.53 o
  -9   1   7      599.93      603.83     35.95 o
  -7   1   7      355.24      309.20     31.53 o
  -5   1   7    17144.95    16529.11    232.49 o
  -3   1   7       67.34       39.46     45.75 o
  -1   1   7      186.12      234.37     35.01 o
   1   1   7     4836.04     5368.44     67.89 o
   3   1   7      428.41      603.89     35.69 o
   5   1   7    13043.01    13466.95     85.63 o
   7   1   7     8947.75     9248.50     84.02 o
   9   1   7     3462.85     3119.41     47.18 o
  11   1   7     9468.45     9800.58     71.02 o
  13   1   7     1665.19     1578.85     48.56 o
  15   1   7     6804.51     6796.25     98.48 o
  17   1   7     4262.60     4171.23     84.97 o
  19   1   7      567.77      682.76     97.01 o
  21   1   7     5650.38     5332.61    211.99 o
  23   1   7      813.79      838.86    105.14 o
 -26   2   7     3085.88     3066.34    109.10 o
 -24   2   7     1158.14     1282.05     85.71 o
 -22   2   7      364.01      463.39     67.47 o
 -20   2   7     3175.85     3087.73    142.99 o
 -18   2   7      232.81      232.44     51.90 o
 -16   2   7       16.29       28.58     46.70 o
 -14   2   7      400.25      418.35     42.48 o
 -12   2   7      136.42      166.12     34.48 o
 -10   2   7    12280.60    12984.86    147.47 o
  -8   2   7     1916.65     1431.60     36.65 o
  -6   2   7    13774.75    13396.01    178.51 o
  -4   2   7    31585.69    32649.53    174.48 o
  -2   2   7    29775.97    29447.50    256.22 o
   0   2   7    11975.32    11233.63    124.99 o
   2   2   7     7302.37     6516.43     67.33 o
   4   2   7    25617.95    26098.46    139.72 o
   6   2   7     1602.64     1365.61     41.84 o
   8   2   7     3198.93     3395.71     57.09 o
  10   2   7     1019.14      970.36     28.71 o
  12   2   7      124.01      144.62     27.08 o
  14   2   7      273.93      241.01     29.98 o
  16   2   7     2475.17     2349.79    118.29 o
  18   2   7     1846.23     1741.14    110.26 o
  20   2   7      748.08      734.33     96.91 o
  22   2   7     2140.57     2574.56    131.13 o
 -25   3   7      678.52      824.03    117.55 o
 -23   3   7      877.91      842.51     90.75 o
 -21   3   7       84.61       44.03     75.54 o
 -19   3   7     1248.61     1153.24     72.82 o
 -17   3   7     1234.69     1125.12     81.81 o
 -15   3   7      488.49      418.77     52.27 o
 -13   3   7      371.99      329.98     44.41 o
 -11   3   7     1079.04     1077.80     47.99 o
  -9   3   7    12038.53    12420.31    555.44 o
  -7   3   7    22705.26    23021.16    290.75 o
  -5   3   7     5343.03     4690.59     62.94 o
  -3   3   7    19773.77    18546.42    189.15 o
  -1   3   7    47315.51    47416.55    189.71 o
   1   3   7    19065.35    18586.48    115.13 o
   3   3   7       91.06       30.31     31.91 o
   5   3   7     2374.52     2184.49     46.09 o
   7   3   7     3206.54     3102.13     48.30 o
   9   3   7      867.69      965.78     43.76 o
  11   3   7     2264.56     2325.16     74.09 o
  13   3   7     2346.67     2189.42    106.19 o
  15   3   7        4.58      -33.33    106.11 o
  17   3   7      157.19      148.44    116.76 o
  19   3   7       63.40       24.46    118.63 o
  21   3   7     2323.74     2208.30    169.74 o
  23   3   7     4142.21     4226.17    213.56 o
 -24   4   7     4969.64     5307.18    203.55 o
 -22   4   7     1625.94     1861.65    102.33 o
 -20   4   7     3653.49     3702.48     98.77 o
 -18   4   7      378.79      438.75     57.30 o
 -16   4   7     2364.29     2112.53     74.87 o
 -14   4   7      621.13      587.36     57.11 o
 -12   4   7     1735.94     1651.84     57.37 o
 -10   4   7     3758.14     3472.83     67.60 o
  -8   4   7     2814.94     2676.57     70.17 o
  -6   4   7     2280.65     2258.91     54.29 o
  -4   4   7        6.98       32.22     26.81 o
  -2   4   7      687.76      771.56     37.51 o
   0   4   7     1880.85     2043.83     48.27 o
   2   4   7     1147.91     1258.55     46.08 o
   4   4   7     5232.45     5060.76     81.02 o
   6   4   7      673.33      522.96     32.44 o
   8   4   7      283.27      338.27     49.10 o
  10   4   7      116.05      167.59     57.42 o
  12   4   7     1676.54     1689.90    107.63 o
  14   4   7       24.38       -5.98     80.44 o
  16   4   7      588.24      580.02    119.82 o
  18   4   7      647.24      492.04    125.62 o
  20   4   7     3201.16     3544.43    192.55 o
  22   4   7     3233.61     3488.18    189.98 o
 -23   5   7      584.25      707.68    127.87 o
 -21   5   7       16.12       51.46     66.09 o
 -19   5   7     1024.34      934.78     83.95 o
 -17   5   7      696.56      716.07     59.57 o
 -15   5   7     1231.24     1147.00     61.76 o
 -13   5   7    14322.79    13898.17    142.45 o
 -11   5   7     6474.10     6247.48    135.71 o
  -9   5   7      863.53      743.14     31.04 o
  -7   5   7     1990.48     1771.86     46.57 o
  -5   5   7     5989.52     5701.87    112.32 o
  -3   5   7      610.37      600.74     42.82 o
  -1   5   7      779.66      773.14     50.24 o
   1   5   7     1388.65     1515.25     62.25 o
   3   5   7     2606.50     2903.18     59.09 o
   5   5   7      594.69      741.18     43.30 o
   7   5   7     1742.82     1663.04     38.11 o
   9   5   7      893.33      925.28     86.33 o
  11   5   7     4186.35     4087.80    133.28 o
  13   5   7      714.26      651.79     91.50 o
  15   5   7      477.89      511.45    116.40 o
  17   5   7     1705.56     1537.03    139.06 o
  19   5   7        1.42      -17.79    114.23 o
 -22   6   7     1770.45     1661.53    151.98 o
 -20   6   7     3716.96     3706.10    269.32 o
 -18   6   7     4436.01     4411.31    134.38 o
 -16   6   7     6908.24     6442.90    153.18 o
 -14   6   7     4383.24     4470.63     92.85 o
 -12   6   7     1677.56     1735.72     63.77 o
 -10   6   7      659.52      613.47     33.39 o
  -8   6   7      788.44      768.07     42.26 o
  -6   6   7      422.79      433.84     41.25 o
  -4   6   7      656.38      632.57     43.97 o
  -2   6   7     5032.33     5277.56     92.58 o
   0   6   7      139.81      167.30     44.55 o
   2   6   7      476.12      492.89     51.38 o
   4   6   7      330.96      281.55     41.34 o
   6   6   7     1003.87     1146.76     54.00 o
   8   6   7    13637.84    13238.66    291.81 o
  10   6   7     6505.77     6564.56    160.74 o
  12   6   7     7620.43     7602.76    179.34 o
  14   6   7     8950.35     9006.36    440.62 o
  16   6   7     9399.16     9442.76    331.59 o
  18   6   7     5397.62     5217.52    230.03 o
 -19   7   7      825.47      673.43    129.28 o
 -17   7   7      713.01      619.42    136.96 o
 -15   7   7      461.76      530.47     85.08 o
 -13   7   7     1948.85     1918.79    126.65 o
 -11   7   7     3532.17     3361.67     75.67 o
  -9   7   7       55.98       35.88     40.15 o
  -7   7   7      854.49      956.57     57.00 o
  -5   7   7     4611.43     4641.41     95.77 o
  -3   7   7     4446.76     4439.53     98.59 o
  -1   7   7      423.89      423.84     48.88 o
   1   7   7     2119.15     1828.10     73.46 o
   3   7   7     7616.42     7719.07    124.61 o
   5   7   7     4011.34     4009.31    108.00 o
   7   7   7      788.43      804.91     89.95 o
   9   7   7     1848.87     1855.38    107.97 o
  11   7   7     3795.34     3434.97    138.85 o
  13   7   7      451.36      460.06    121.34 o
  15   7   7     1065.49     1075.11    313.71 o
 -16   8   7      138.92      128.93    115.56 o
 -14   8   7        7.03       -8.19     69.49 o
 -12   8   7       15.33      -14.10     91.01 o
 -10   8   7     1249.26     1108.64    111.61 o
  -8   8   7      870.23      878.05     60.44 o
  -6   8   7     7224.87     7250.16    122.67 o
  -4   8   7     1828.99     1898.16     79.32 o
  -2   8   7     4185.15     4160.22    107.87 o
   0   8   7     6748.40     6989.88    173.27 o
   2   8   7     4561.26     4349.68    131.21 o
   4   8   7      185.08      107.76     71.52 o
   6   8   7       59.69      -19.80     76.14 o
   8   8   7      433.03      348.73     87.96 o
  10   8   7      103.60      239.46     85.82 o
  12   8   7     1822.53     2269.26    268.43 o
 -11   9   7     1131.22     1078.64    103.80 o
  -9   9   7      957.30     1002.51    118.24 o
  -7   9   7     1247.56     1107.90    129.65 o
  -5   9   7      517.49      440.88     74.34 o
  -3   9   7      183.50       94.30     61.53 o
  -1   9   7     1345.48     1306.67     82.08 o
   1   9   7      308.78      261.07     65.64 o
   3   9   7        0.24      -43.71     70.30 o
   5   9   7       33.78      -13.96     79.94 o
   7   9   7      545.20      551.30     93.11 o
   9   9   7      388.33      393.10    106.17 o
 -26   0   8     1475.92     1348.71    138.34 o
 -24   0   8     3702.96     3316.33    111.31 o
 -22   0   8     1373.60     1219.48     99.25 o
 -20   0   8    11573.23    11103.09    189.42 o
 -18   0   8     6299.08     5598.11    100.43 o
 -16   0   8    28461.28    27706.83    210.80 o
 -14   0   8    16776.32    16540.29    319.92 o
 -12   0   8      305.98      228.46     50.32 o
 -10   0   8    12315.23    13508.52    153.33 o
  -8   0   8      699.44      871.55     81.28 o
  -6   0   8     8309.83     8607.86    151.27 o
  -4   0   8    25824.02    28382.30    278.09 o
  -2   0   8      509.17      497.81     72.22 o
   0   0   8     3237.58     3638.39     89.98 o
   2   0   8     2282.63     2164.39     64.58 o
   4   0   8    26799.14    27449.12    177.84 o
   6   0   8     2808.41     1963.22    109.27 o
   8   0   8    18434.14    17692.05    149.03 o
  10   0   8    37218.32    37012.46    260.21 o
  12   0   8    23493.76    23455.22    184.18 o
  14   0   8    10825.03    11185.04    137.65 o
  16   0   8     1463.77     1683.96     86.82 o
  18   0   8    11378.74    11748.46    265.21 o
  20   0   8      299.78      287.61    114.21 o
  22   0   8      462.44      452.49    121.23 o
 -27   1   8       84.42      228.43    127.59 o
 -25   1   8     1433.98     1474.75     88.64 o
 -23   1   8     3134.01     3043.31     98.67 o
 -21   1   8     1924.31     1868.89     62.78 o
 -19   1   8       92.90       56.15     34.43 o
 -17   1   8    11960.82    11513.36     94.35 o
 -15   1   8    16611.59    16073.08    186.86 o
 -13   1   8    23833.14    24255.17    203.04 o
 -11   1   8     3908.91     3554.47     80.74 o
  -9   1   8     5141.21     4991.26    100.73 o
  -7   1   8     3322.97     3683.35     55.91 o
  -5   1   8      123.60      151.61     30.23 o
  -3   1   8     1412.83     1379.17     44.10 o
  -1   1   8      291.41      335.47     38.97 o
   1   1   8     2020.35     2282.26     50.85 o
   3   1   8      331.86      250.47     39.84 o
   5   1   8    12125.08    12155.95     80.52 o
   7   1   8     4945.65     5009.71     60.30 o
   9   1   8     3563.69     3274.89     48.14 o
  11   1   8     6418.18     6127.67     65.74 o
  13   1   8     1051.05     1051.14     45.65 o
  15   1   8      777.99      860.92     70.80 o
  17   1   8     1630.57     1676.23     63.97 o
  19   1   8       45.93       21.49     83.96 o
  21   1   8      574.28      611.45    102.10 o
  23   1   8      234.67      240.28     91.47 o
 -26   2   8     2168.07     2104.32     96.40 o
 -24   2   8      367.41      445.34     74.72 o
 -22   2   8      328.39      266.08     62.96 o
 -20   2   8      471.53      451.62     55.85 o
 -18   2   8      972.28     1024.82     58.73 o
 -16   2   8     6696.32     6812.85    105.08 o
 -14   2   8     1698.98     1662.10     53.14 o
 -12   2   8     2630.95     2470.71     60.82 o
 -10   2   8     6403.22     6534.15    129.09 o
  -8   2   8    10714.87    10971.32    178.29 o
  -6   2   8       50.42       19.69     40.16 o
  -4   2   8      593.60      559.26     50.58 o
  -2   2   8     2684.24     2816.32     47.77 o
   0   2   8       30.51       33.16     31.52 o
   2   2   8       10.82       20.74     33.01 o
   4   2   8     2145.97     2360.67     53.33 o
   6   2   8      590.71      708.28     38.51 o
   8   2   8     1606.98     1690.54     45.65 o
  10   2   8      267.47      278.89     28.06 o
  12   2   8     1347.85     1254.74     51.54 o
  14   2   8     8160.72     7929.72     89.24 o
  16   2   8      396.11      485.35     42.56 o
  18   2   8        2.25      -29.79     88.01 o
  20   2   8      491.14      463.97     94.69 o
  22   2   8      776.48     1002.27    109.30 o
 -25   3   8       11.86      -13.76     78.92 o
 -23   3   8        3.02       -3.21     79.07 o
 -21   3   8      150.00       49.54     73.82 o
 -19   3   8      761.67      728.57     63.53 o
 -17   3   8     3479.84     3640.66     91.35 o
 -15   3   8      965.83      892.29     99.91 o
 -13   3   8     2135.38     2096.56    140.18 o
 -11   3   8     7090.51     6758.90    155.37 o
  -9   3   8     3005.21     2997.26     96.90 o
  -7   3   8    13872.43    13575.25     94.25 o
  -5   3   8     8559.66     7885.44     89.32 o
  -3   3   8     5394.24     5453.26     91.41 o
  -1   3   8     6043.18     6166.53     63.07 o
   1   3   8    13509.04    13576.42     95.20 o
   3   3   8        5.86       -9.52     32.52 o
   5   3   8      694.31      719.72     36.32 o
   7   3   8       29.23       17.14     27.81 o
   9   3   8      546.95      521.89     26.99 o
  11   3   8      285.10      341.80     79.31 o
  13   3   8      516.33      536.20     83.75 o
  15   3   8      165.78      212.24     86.99 o
  17   3   8      238.34      269.16    114.27 o
  19   3   8      528.16      526.35    118.40 o
  21   3   8     2884.49     2877.03    171.30 o
 -24   4   8      947.40     1192.06    151.02 o
 -22   4   8       39.43       80.89     72.61 o
 -20   4   8     5198.34     4946.47    157.09 o
 -18   4   8      410.45      614.96     58.94 o
 -16   4   8     1719.53     1746.57     69.63 o
 -14   4   8     8893.33    10006.20    584.64 o
 -12   4   8     7750.98     7538.47     96.43 o
 -10   4   8     4679.71     4644.71    110.60 o
  -8   4   8     3892.32     3872.19     67.53 o
  -6   4   8     7800.83     7971.15    102.93 o
  -4   4   8    11020.78    10690.77    265.44 o
  -2   4   8     4180.32     4242.07     62.06 o
   0   4   8     3858.51     3773.57     60.16 o
   2   4   8     5816.16     5680.49     79.45 o
   4   4   8     1854.69     1912.45     47.06 o
   6   4   8     1287.21     1272.89     42.53 o
   8   4   8    10574.72    10581.15    127.84 o
  10   4   8      149.30       91.98     74.13 o
  12   4   8       16.90       68.80     79.93 o
  14   4   8     4940.88     4701.11    143.46 o
  16   4   8       95.55       79.74    117.28 o
  18   4   8      108.21       58.67    117.47 o
  20   4   8      587.88      536.44    135.70 o
 -23   5   8     1271.03     1194.21    138.35 o
 -21   5   8     1821.57     1971.13    171.27 o
 -19   5   8     4467.45     4212.41    131.48 o
 -17   5   8     6849.69     6605.60    155.78 o
 -15   5   8     2280.84     2295.21     99.19 o
 -13   5   8     1703.18     1611.83     59.43 o
 -11   5   8     1326.18     1260.83     49.60 o
  -9   5   8      308.17      271.18     20.39 o
  -7   5   8       20.33       11.37     17.34 o
  -5   5   8       18.73       14.17     27.96 o
  -3   5   8     1862.36     1813.28     57.06 o
  -1   5   8       11.60       25.92     41.51 o
   1   5   8     3513.87     3648.90     68.47 o
   3   5   8     1490.98     1621.14     57.16 o
   5   5   8     6412.41     6781.60    106.71 o
   7   5   8     4411.27     4470.00     57.53 o
   9   5   8    12470.23    12398.67    196.63 o
  11   5   8    12140.37    12706.71    563.88 o
  13   5   8     3871.13     4149.02    153.13 o
  15   5   8     5726.33     5603.59    202.65 o
  17   5   8     1774.97     1899.03    157.40 o
  19   5   8     1017.12     1124.95    146.32 o
 -22   6   8      103.64       69.17    106.43 o
 -20   6   8      746.48      619.58    133.52 o
 -18   6   8     1551.40     1616.66     99.89 o
 -16   6   8     2824.33     2786.82    119.14 o
 -14   6   8     7014.09     6812.59    276.15 o
 -12   6   8     6831.15     6764.28    128.74 o
 -10   6   8     1105.27      878.53     32.02 o
  -8   6   8        9.38       -8.21     24.83 o
  -6   6   8     1179.25     1058.84     50.44 o
  -4   6   8      598.32      598.15     48.90 o
  -2   6   8      459.12      419.80     46.10 o
   0   6   8      142.66      126.09     41.93 o
   2   6   8      400.60      501.38     50.31 o
   4   6   8       39.89       69.28     38.92 o
   6   6   8     1540.95     1658.84     48.61 o
   8   6   8     4910.50     4703.25    121.87 o
  10   6   8      144.80      177.48     82.61 o
  12   6   8     1152.54     1035.10     99.05 o
  14   6   8      485.47      559.36    100.34 o
  16   6   8      666.55      667.26    124.35 o
  18   6   8      180.13      288.28    127.12 o
 -19   7   8      195.63      314.80    122.31 o
 -17   7   8     1785.37     1697.33    103.31 o
 -15   7   8     1450.95     1454.42     97.90 o
 -13   7   8     3546.80     3462.97    151.62 o
 -11   7   8      937.14      886.48     67.86 o
  -9   7   8     1471.23     1372.72     56.74 o
  -7   7   8       52.86       32.57     41.04 o
  -5   7   8      345.58      358.25     50.07 o
  -3   7   8     2067.21     2035.53     81.74 o
  -1   7   8     2759.52     2676.50     80.17 o
   1   7   8      186.18      160.69     49.62 o
   3   7   8       85.10       76.70     47.35 o
   5   7   8     1005.77      903.31     84.75 o
   7   7   8      254.65      127.72     41.50 o
   9   7   8       10.49       -0.52     78.33 o
  11   7   8        7.17       71.87     87.33 o
  13   7   8      817.39      795.46    100.06 o
  15   7   8     1051.26     1021.37    129.65 o
 -16   8   8       11.99       68.92    124.14 o
 -14   8   8       99.22       48.92     72.20 o
 -12   8   8      789.20      739.23    107.88 o
 -10   8   8     2489.03     2331.58    146.28 o
  -8   8   8     6801.83     6951.97    207.20 o
  -6   8   8     4543.18     4597.07    123.84 o
  -4   8   8     9757.98     9866.86    144.76 o
  -2   8   8     9661.39     9429.23    147.40 o
   0   8   8     4809.18     4755.54    128.47 o
   2   8   8     1221.94     1263.45     89.03 o
   4   8   8     1324.47     1255.92     95.89 o
   6   8   8        8.56       -7.94     74.74 o
   8   8   8      576.90      651.18     91.09 o
  10   8   8      483.31      521.24     92.14 o
  12   8   8       62.61        7.51    103.19 o
 -11   9   8      842.49      945.80    116.65 o
  -9   9   8     3454.80     3381.18    172.97 o
  -7   9   8     3139.84     3275.85    172.04 o
  -5   9   8     4320.01     4502.62    138.35 o
  -3   9   8     7279.70     7066.33    239.62 o
  -1   9   8     4387.28     4277.50    116.91 o
   1   9   8     1490.12     1554.46     96.80 o
   3   9   8     1105.84     1173.62     91.12 o
   5   9   8      228.82      248.07     79.75 o
   7   9   8      851.06      789.76     93.68 o
 -27   1   9     4622.58     5271.86    208.12 o
 -25   1   9      478.49      758.47     73.41 o
 -23   1   9     3234.87     3619.32    104.24 o
 -21   1   9      836.33      990.15     51.71 o
 -19   1   9      239.91      180.79     33.13 o
 -17   1   9      168.09      168.35     31.07 o
 -15   1   9     1701.22     1736.65     46.11 o
 -13   1   9     1314.58     1301.62     48.48 o
 -11   1   9       21.57       36.15     26.84 o
  -9   1   9      644.74      722.27     40.89 o
  -7   1   9      896.62     1107.24     56.21 o
  -5   1   9     2827.84     2937.68     58.11 o
  -3   1   9     6657.71     6903.65    130.01 o
  -1   1   9     1631.84     1677.44     62.36 o
   1   1   9    12718.57    13211.23     96.65 o
   3   1   9     5791.90     5655.56     68.60 o
   5   1   9     6483.59     6390.19     66.99 o
   7   1   9    10736.20    10919.44     82.81 o
   9   1   9     3685.56     3542.79     50.12 o
  11   1   9    11166.83    11286.22     98.15 o
  13   1   9     5599.13     5343.03     74.02 o
  15   1   9     2902.86     2649.82     68.98 o
  17   1   9     5391.75     5342.96    125.96 o
  19   1   9     1375.85     1498.28    114.70 o
  21   1   9      477.08      381.58    102.79 o
 -26   2   9     1452.98     1520.54     90.07 o
 -24   2   9     1615.82     1793.01     91.37 o
 -22   2   9      149.77       93.99     62.05 o
 -20   2   9     4370.81     4380.01     94.19 o
 -18   2   9     1104.82     1138.78     57.69 o
 -16   2   9      308.91      321.66     48.74 o
 -14   2   9     1649.97     1763.12     53.35 o
 -12   2   9     5851.69     5533.13     75.01 o
 -10   2   9    17388.68    17303.68    319.86 o
  -8   2   9    12755.98    12965.64    161.13 o
  -6   2   9    16350.99    15781.81    148.57 o
  -4   2   9    31516.63    31106.84    419.17 o
  -2   2   9    54652.94    56033.49    604.47 o
   0   2   9      430.86      224.66     36.48 o
   2   2   9     2152.30     2002.79     50.38 o
   4   2   9     4566.30     4977.66     65.22 o
   6   2   9       39.64       53.71     31.59 o
   8   2   9      959.55      949.63     37.38 o
  10   2   9       89.80      123.98     30.16 o
  12   2   9       26.06       28.81     28.86 o
  14   2   9     6464.56     6339.47     92.21 o
  16   2   9     1111.32     1140.41     83.55 o
  18   2   9     4227.74     4257.97    148.23 o
  20   2   9     5597.08     5890.27    176.89 o
  22   2   9     4442.42     4264.44    162.60 o
 -25   3   9       31.37       36.19     79.49 o
 -23   3   9     2154.27     1964.57    112.09 o
 -21   3   9      144.50      152.50     77.00 o
 -19   3   9      201.42      160.46     53.70 o
 -17   3   9      329.80      259.25     51.85 o
 -15   3   9      813.20      863.66     80.49 o
 -13   3   9     2738.69     2617.30     93.58 o
 -11   3   9     4950.51     4435.79    176.84 o
  -9   3   9    16647.74    15525.87    178.67 o
  -7   3   9    15813.66    15388.91    154.02 o
  -5   3   9    44069.15    43693.70    211.84 o
  -3   3   9    17901.12    16750.44    158.09 o
  -1   3   9    13246.99    12619.76     90.37 o
   1   3   9    13982.81    14522.88    101.62 o
   3   3   9       70.77       12.51     30.88 o
   5   3   9       79.16       84.72     31.19 o
   7   3   9     4946.22     5039.67     68.58 o
   9   3   9      680.62      674.31     37.96 o
  11   3   9        4.68        2.94     73.36 o
  13   3   9        7.37       39.21     79.93 o
  15   3   9      835.60      764.65     96.03 o
  17   3   9     4966.29     5031.26    193.63 o
  19   3   9     3212.89     3124.23    180.10 o
  21   3   9     4351.85     4507.01    208.20 o
 -24   4   9      241.42      441.79    116.27 o
 -22   4   9      125.65      230.88     78.52 o
 -20   4   9        5.82       40.72     77.80 o
 -18   4   9      653.20      609.54     56.78 o
 -16   4   9     2578.26     2519.52    154.11 o
 -14   4   9    14223.78    14014.27    186.60 o
 -12   4   9      202.89      162.67     36.81 o
 -10   4   9      155.41      139.73     63.94 o
  -8   4   9      535.65      540.20     43.63 o
  -6   4   9      202.78      253.22     34.73 o
  -4   4   9    13583.29    14012.12    209.77 o
  -2   4   9    16375.53    16644.21    114.97 o
   0   4   9      309.12      235.10     31.39 o
   2   4   9     2015.00     1854.52     50.07 o
   4   4   9     5365.48     5150.54     69.51 o
   6   4   9     1051.10      947.13     47.83 o
   8   4   9      347.04      348.92     33.05 o
  10   4   9      185.52      148.92     76.08 o
  12   4   9     6995.45     6751.36    167.91 o
  14   4   9     1254.30     1316.82    103.28 o
  16   4   9     2815.61     2885.35    132.21 o
  18   4   9      532.64      369.25    114.57 o
  20   4   9     2008.36     1703.86    162.43 o
 -23   5   9        1.95      -36.60    111.32 o
 -21   5   9     1024.50     1037.06     92.55 o
 -19   5   9      983.39      959.70     93.55 o
 -17   5   9     3155.85     3094.13    121.65 o
 -15   5   9     2832.33     2635.33     78.27 o
 -13   5   9     1769.20     1834.62     58.72 o
 -11   5   9     4353.70     3490.89    390.98 o
  -9   5   9      211.17      183.68     35.66 o
  -7   5   9       57.58      102.80     48.08 o
  -5   5   9      932.51      905.83     36.47 o
  -3   5   9        1.91       17.62     31.48 o
  -1   5   9      398.74      360.91     41.75 o
   1   5   9      139.35      161.12     34.41 o
   3   5   9       14.14       12.72     36.85 o
   5   5   9     3118.43     3261.93     70.02 o
   7   5   9     4200.62     4118.91     58.76 o
   9   5   9      247.94      222.91     80.91 o
  11   5   9      706.33      625.69     91.61 o
  13   5   9      217.96      266.03     85.25 o
  15   5   9        2.14       42.68     91.43 o
  17   5   9      215.35      200.22    116.38 o
  19   5   9      220.70      263.83    116.63 o
 -20   6   9     1063.43      994.09     92.32 o
 -18   6   9      203.54      205.93    107.85 o
 -16   6   9     1552.13     1422.34    120.22 o
 -14   6   9      687.00      646.04    103.63 o
 -12   6   9       52.15       59.96     24.15 o
 -10   6   9     3175.45     2954.11     96.65 o
  -8   6   9      299.27      230.80     21.50 o
  -6   6   9      264.50      241.19     35.86 o
  -4   6   9     2497.68     2136.39    135.86 o
  -2   6   9      128.88      147.61     47.09 o
   0   6   9     6643.75     6932.37    172.16 o
   2   6   9     8052.54     8118.08    120.17 o
   4   6   9     6580.11     6978.81     99.51 o
   6   6   9     7891.56     7991.57     89.13 o
   8   6   9    26211.44    25981.73    286.55 o
  10   6   9     7519.24     7492.63    174.91 o
  12   6   9     6012.80     6078.83    166.49 o
  14   6   9     3514.08     3526.99    178.02 o
  16   6   9      806.20      764.53    123.53 o
 -19   7   9     1755.41     1849.63    263.12 o
 -17   7   9      635.67      763.46     89.25 o
 -15   7   9     1530.48     1664.18    127.87 o
 -13   7   9     3552.61     3787.31    163.94 o
 -11   7   9     1822.07     1990.78    139.02 o
  -9   7   9     4807.02     4507.96    198.66 o
  -7   7   9     1087.24     1067.71     53.70 o
  -5   7   9     2335.49     2487.24     74.55 o
  -3   7   9     3503.92     3519.16     89.62 o
  -1   7   9     2910.28     2906.30     81.40 o
   1   7   9      931.17      854.09     60.69 o
   3   7   9      879.09      836.15     60.84 o
   5   7   9     3645.60     3737.47    124.76 o
   7   7   9     1263.85     1346.27     98.47 o
   9   7   9      867.62      906.04     98.18 o
  11   7   9     1383.31     1184.70    102.99 o
  13   7   9      533.34      567.58     98.23 o
  15   7   9     1919.65     2159.59    160.04 o
 -16   8   9     1244.40     1221.25    142.91 o
 -14   8   9     1928.15     1922.79    136.36 o
 -12   8   9     1621.93     1407.73    123.28 o
 -10   8   9     2734.39     2700.31    151.66 o
  -8   8   9     4791.55     5038.40    245.07 o
  -6   8   9    11131.55    10975.00    196.37 o
  -4   8   9     1276.63     1294.36     72.17 o
  -2   8   9      621.60      594.04     64.85 o
   0   8   9     3391.58     3172.77    114.03 o
   2   8   9      246.72      214.85     64.21 o
   4   8   9     1854.87     1839.85    103.27 o
   6   8   9      247.02      251.30     77.78 o
   8   8   9      126.90      135.20     80.81 o
  10   8   9     1067.14     1193.81    103.09 o
 -11   9   9     1096.69     1251.10    125.44 o
  -9   9   9      134.96      224.07    110.80 o
  -7   9   9      133.39      188.98    112.34 o
  -5   9   9       45.34       27.56    112.47 o
  -3   9   9     1234.06     1214.97     99.96 o
  -1   9   9      695.98      744.07     96.62 o
   1   9   9       96.27       46.93     99.16 o
   3   9   9      472.77      349.89     77.54 o
   5   9   9        1.53      -75.66     75.82 o
 -26   0  10     1840.74     1603.75    147.83 o
 -24   0  10     9536.22     8750.76    404.37 o
 -22   0  10      194.22      132.91     57.81 o
 -20   0  10      225.31      301.55     59.26 o
 -18   0  10     2538.36     2458.59     74.97 o
 -16   0  10     2523.23     2526.11     71.78 o
 -14   0  10      599.11      652.81     78.80 o
 -12   0  10     5177.02     5304.25    130.31 o
 -10   0  10      228.51      213.19     69.82 o
  -8   0  10     4047.85     4277.83    126.28 o
  -6   0  10      638.46      834.71     59.88 o
  -4   0  10     5459.46     6725.52    205.36 o
  -2   0  10    15287.82    15803.44    207.05 o
   0   0  10     6429.29     5233.69     88.61 o
   2   0  10    23579.23    22854.96    227.62 o
   4   0  10    30394.32    30070.19    200.42 o
   6   0  10    29926.36    28826.58    202.13 o
   8   0  10    20430.17    20100.30    161.55 o
  10   0  10    29449.79    29261.00    385.64 o
  12   0  10       28.12       15.51     50.93 o
  14   0  10     2056.96     2239.60     87.30 o
  16   0  10      518.67      546.45     79.57 o
  18   0  10     1275.72     1454.26    202.64 o
  20   0  10     2126.23     2034.86    225.16 o
  22   0  10        5.21      -29.69    172.70 o
 -25   1  10       42.73       51.40     71.27 o
 -23   1  10     1579.14     1735.69     83.49 o
 -21   1  10     4874.80     4867.65     83.03 o
 -19   1  10     5317.22     5477.10    108.93 o
 -17   1  10     3268.34     3331.15     57.24 o
 -15   1  10     2478.81     2384.97     51.16 o
 -13   1  10     2718.15     2762.62     62.07 o
 -11   1  10     9924.86    10306.88    100.38 o
  -9   1  10      108.33      107.12     32.58 o
  -7   1  10     4120.58     4592.80    112.84 o
  -5   1  10     1054.92     1229.99    152.61 o
  -3   1  10      373.49      415.97     40.61 o
  -1   1  10      562.95      722.02     48.16 o
   1   1  10     4461.51     4953.48     72.23 o
   3   1  10     3828.19     3457.82     56.73 o
   5   1  10     2692.38     2361.18     50.28 o
   7   1  10    12058.22    11983.18     83.14 o
   9   1  10     4812.50     4747.49     66.81 o
  11   1  10     4548.83     4539.71     70.31 o
  13   1  10      198.14      255.59     36.81 o
  15   1  10      376.40      328.93     46.57 o
  17   1  10      496.83      499.35     91.99 o
  19   1  10        5.30        5.27     91.87 o
  21   1  10      114.67      103.65     96.83 o
 -26   2  10      190.88      225.65    125.19 o
 -24   2  10     1553.21     1602.74     87.90 o
 -22   2  10      704.57      872.93     74.48 o
 -20   2  10      136.59      180.66     51.20 o
 -18   2  10     2898.40     3080.07    137.50 o
 -16   2  10    15913.92    15984.42    174.35 o
 -14   2  10     1817.74     1966.02     60.76 o
 -12   2  10       50.61       48.20     23.25 o
 -10   2  10      221.03      244.50     22.26 o
  -8   2  10     5035.21     5385.13     87.20 o
  -6   2  10     5725.28     5575.91    167.35 o
  -4   2  10     6029.42     6221.12     93.74 o
  -2   2  10     2179.19     1845.83     52.99 o
   0   2  10     6307.84     6254.29     80.62 o
   2   2  10     1348.36     1344.69     44.42 o
   4   2  10      170.92      211.78     34.82 o
   6   2  10      445.30      503.59     35.29 o
   8   2  10     1932.27     1921.92     55.85 o
  10   2  10      381.37      420.69     39.34 o
  12   2  10      230.56      188.27     38.61 o
  14   2  10        6.65       64.48     53.37 o
  16   2  10      738.73      668.71     78.57 o
  18   2  10      353.62      275.20     95.34 o
  20   2  10      287.64      303.42     97.65 o
 -25   3  10      426.35      309.95     86.47 o
 -23   3  10      292.32      294.09     86.75 o
 -21   3  10      801.77      813.32     89.93 o
 -19   3  10      119.02       99.04     51.78 o
 -17   3  10     3098.85     3161.28    171.67 o
 -15   3  10     6969.73     6619.69    111.53 o
 -13   3  10     2110.18     1894.91    134.07 o
 -11   3  10     1876.05     1725.90     89.08 o
  -9   3  10     6606.56     6636.81     88.13 o
  -7   3  10     7893.79     7916.06     87.80 o
  -5   3  10     1670.97     1689.29     60.14 o
  -3   3  10     2394.63     2202.96    129.98 o
  -1   3  10      458.42      491.47     30.12 o
   1   3  10      183.99      201.94     32.18 o
   3   3  10        2.86        6.27     29.96 o
   5   3  10      618.41      612.86     37.45 o
   7   3  10       60.03       66.16     38.01 o
   9   3  10     2187.34     2022.23     57.16 o
  11   3  10        2.29       10.88     27.49 o
  13   3  10      266.99      248.14     85.71 o
  15   3  10     2162.03     2100.10    117.99 o
  17   3  10       79.64      106.64    118.62 o
  19   3  10     1686.50     1760.34    150.84 o
  21   3  10     2484.38     2548.28    182.15 o
 -24   4  10      581.67      745.79     93.64 o
 -22   4  10     1613.01     1702.69    107.68 o
 -20   4  10     6544.98     6482.22    162.56 o
 -18   4  10     3982.75     4098.77    138.71 o
 -16   4  10     2020.11     2138.18     85.96 o
 -14   4  10     4047.72     3893.82    261.35 o
 -12   4  10    11207.58    10986.25    223.05 o
 -10   4  10     2151.12     2243.41     96.75 o
  -8   4  10      676.22      730.97     38.61 o
  -6   4  10     3806.21     4160.51     93.26 o
  -4   4  10       44.79       40.63     41.85 o
  -2   4  10      340.08      365.46     32.51 o
   0   4  10     1143.96     1202.66     41.41 o
   2   4  10      778.39      847.55     41.29 o
   4   4  10      147.34      161.22     36.95 o
   6   4  10     1765.02     1835.62     58.25 o
   8   4  10     5213.04     5408.24     84.29 o
  10   4  10     1731.61     1930.35    105.62 o
  12   4  10     1843.72     1917.97    112.76 o
  14   4  10     3672.82     3531.92    146.14 o
  16   4  10      120.43       93.79     83.59 o
  18   4  10     3775.74     3676.07    204.61 o
  20   4  10     1548.89     1661.15    161.90 o
 -23   5  10     1295.45     1063.38    140.02 o
 -21   5  10       10.29       22.03     76.61 o
 -19   5  10     1468.25     1318.85    100.94 o
 -17   5  10      124.39      120.72     94.73 o
 -15   5  10      569.31      654.97    102.36 o
 -13   5  10      120.90       84.27     92.54 o
 -11   5  10      764.31      681.41    100.55 o
  -9   5  10       20.58       25.30     38.36 o
  -7   5  10       47.49       62.97     49.52 o
  -5   5  10      139.51      117.56     57.68 o
  -3   5  10      445.50      442.66     34.08 o
  -1   5  10     1624.83     1673.54     57.77 o
   1   5  10     6286.43     6498.93    100.15 o
   3   5  10     6333.72     6376.04     91.45 o
   5   5  10    23828.71    24334.53    218.40 o
   7   5  10     8443.18     8341.53     83.45 o
   9   5  10     7797.65     7627.68    172.51 o
  11   5  10     7201.44     7415.14    172.98 o
  13   5  10     2201.75     2056.14    116.34 o
  15   5  10     1011.14      887.37    103.68 o
  17   5  10       56.74       60.65    112.78 o
 -20   6  10     1169.97      965.37     94.25 o
 -18   6  10      312.35      350.04     81.46 o
 -16   6  10     2027.45     1913.07    132.22 o
 -14   6  10       37.43        2.18     95.60 o
 -12   6  10     1023.33      949.65    113.45 o
 -10   6  10        2.09       -2.20     34.36 o
  -8   6  10       20.53       41.82     50.91 o
  -6   6  10      368.02      320.26     33.21 o
  -4   6  10      223.27      169.41     36.38 o
  -2   6  10     1109.60     1173.99     62.14 o
   0   6  10     2185.27     2265.63     82.65 o
   2   6  10     1711.67     1763.22     82.85 o
   4   6  10       34.18       59.59     35.00 o
   6   6  10     1609.40     1570.54     50.41 o
   8   6  10     8411.83     8278.01    174.38 o
  10   6  10       34.45       41.93     77.16 o
  12   6  10        3.02       25.05     82.84 o
  14   6  10       80.74       78.38     90.54 o
  16   6  10      321.56      274.31    146.17 o
 -17   7  10     1275.34     1294.85    103.97 o
 -15   7  10      618.51      741.42    112.78 o
 -13   7  10     1117.15     1017.44    121.21 o
 -11   7  10        5.05       71.01     98.46 o
  -9   7  10      748.11      804.27     65.26 o
  -7   7  10      918.54      946.53     43.98 o
  -5   7  10     2559.91     2622.95     71.35 o
  -3   7  10     5413.75     5412.95    114.44 o
  -1   7  10     1147.21     1097.80     71.57 o
   1   7  10     7097.33     7222.57    120.33 o
   3   7  10       44.62       81.23     62.06 o
   5   7  10       67.37       97.95     49.48 o
   7   7  10      138.72       76.41     73.49 o
   9   7  10        5.60       52.17     79.45 o
  11   7  10      639.77      722.60     97.78 o
  13   7  10      106.00      150.40     86.23 o
 -14   8  10     1264.93     1282.23    120.52 o
 -12   8  10     4005.43     3717.81    175.81 o
 -10   8  10     3649.00     3538.63    170.88 o
  -8   8  10     5005.96     5155.80    313.03 o
  -6   8  10     5728.43     5915.18    179.49 o
  -4   8  10     7190.34     7252.83    165.08 o
  -2   8  10     7209.88     7372.17    164.28 o
   0   8  10       46.94       63.29     60.22 o
   2   8  10      232.30      264.13     68.28 o
   4   8  10     2422.56     2154.39    105.85 o
   6   8  10     3737.03     4011.17    138.20 o
   8   8  10     1157.74     1355.24    106.09 o
  10   8  10     1117.45     1095.17    102.96 o
  -9   9  10     4128.38     4105.62    189.00 o
  -7   9  10     2832.32     3054.96    251.80 o
  -5   9  10     3146.81     3382.96    181.52 o
  -3   9  10     1506.59     1520.12    104.90 o
  -1   9  10     1371.04     1307.06    104.93 o
   1   9  10     1245.95     1151.96    122.79 o
   3   9  10      277.72      362.63    113.87 o
   5   9  10       50.37      128.63    112.11 o
 -25   1  11      424.70      548.04     81.96 o
 -23   1  11      235.36      211.83     57.88 o
 -21   1  11      104.05      131.60     53.72 o
 -19   1  11      272.80      276.12     35.92 o
 -17   1  11      607.96      573.18     36.90 o
 -15   1  11       10.42        9.49     38.80 o
 -13   1  11        9.62       16.83     32.86 o
 -11   1  11      222.77      217.01     34.98 o
  -9   1  11     1316.92     1325.03     47.33 o
  -7   1  11     1136.21     1032.73     41.57 o
  -5   1  11     9612.39    10309.63    153.21 o
  -3   1  11     4208.45     4208.28     69.77 o
  -1   1  11    12918.22    13202.87    142.78 o
   1   1  11     5736.96     5658.12     73.85 o
   3   1  11    19007.34    19143.34    131.43 o
   5   1  11     2884.52     2919.04     56.09 o
   7   1  11     9727.11     9741.49     90.97 o
   9   1  11     1592.29     1626.30     56.29 o
  11   1  11     4381.02     4505.28     74.10 o
  13   1  11      247.24      282.50     42.18 o
  15   1  11     1347.99     1317.82     66.31 o
  17   1  11       19.16       10.95     94.56 o
  19   1  11       32.68      -12.78     92.48 o
  21   1  11      242.23      373.24    105.73 o
 -26   2  11      505.21      728.89    151.41 o
 -24   2  11      621.11      669.39     72.28 o
 -22   2  11     2217.40     2282.98     91.47 o
 -20   2  11      760.05      741.27     55.76 o
 -18   2  11     5215.23     5248.77    172.20 o
 -16   2  11     2576.37     2502.55     92.24 o
 -14   2  11    11365.09    11327.47    141.97 o
 -12   2  11    13045.58    11956.94    102.86 o
 -10   2  11     8693.69     8222.34    106.49 o
  -8   2  11     6824.80     6592.24     93.05 o
  -6   2  11    14687.08    14388.53    165.75 o
  -4   2  11     4181.06     3638.92    170.37 o
  -2   2  11     2288.08     2370.30     50.57 o
   0   2  11      301.55      255.85     37.78 o
   2   2  11      434.85      463.43     40.93 o
   4   2  11       10.51       -0.24     32.79 o
   6   2  11      276.63      252.34     40.56 o
   8   2  11       67.02       57.21     40.21 o
  10   2  11     1356.56     1439.64     56.57 o
  12   2  11     1277.17     1363.72     56.48 o
  14   2  11     5921.14     5738.86    169.81 o
  16   2  11     3286.73     3356.35    132.22 o
  18   2  11     6990.80     7143.86    233.52 o
  20   2  11     5677.64     5649.08    222.15 o
 -25   3  11       95.38      -86.07    101.93 o
 -23   3  11      343.31      212.09     83.09 o
 -21   3  11      255.57      238.72     81.34 o
 -19   3  11     2303.12     1871.24    104.07 o
 -17   3  11     1570.27     1445.94     80.76 o
 -15   3  11     7879.78     7347.94    106.35 o
 -13   3  11    12548.59    11900.87    228.21 o
 -11   3  11    14978.12    13820.26    218.19 o
  -9   3  11    10708.21    10510.16    221.73 o
  -7   3  11    12894.01    12009.61    174.67 o
  -5   3  11    12314.67    12336.21    149.68 o
  -3   3  11     3944.71     3664.17     82.89 o
  -1   3  11      109.86      209.01     33.59 o
   1   3  11      273.80      298.62     31.72 o
   3   3  11     3278.59     3430.18     65.08 o
   5   3  11     2908.94     2744.10     67.22 o
   7   3  11     1801.66     1747.34     61.49 o
   9   3  11     1906.67     1884.90     67.15 o
  11   3  11      792.07      731.25     47.46 o
  13   3  11     1549.45     1493.67    104.66 o
  15   3  11     4296.48     4454.24    150.11 o
  17   3  11    10378.76    11127.00    379.43 o
  19   3  11     3603.11     3756.85    195.59 o
 -24   4  11     1441.54     1228.88    100.66 o
 -22   4  11     1240.17     1326.59    104.29 o
 -20   4  11      418.12      523.31     87.81 o
 -18   4  11     4735.20     4553.36    172.22 o
 -16   4  11      487.15      559.51     39.29 o
 -14   4  11       24.88       58.59     92.97 o
 -12   4  11     1340.59     1141.28    117.35 o
 -10   4  11      505.09      472.56    101.48 o
  -8   4  11     5012.65     5227.88     89.55 o
  -6   4  11     3420.40     3234.92     75.12 o
  -4   4  11     9876.30     9836.65    166.28 o
  -2   4  11     2381.86     2324.31     43.21 o
   0   4  11     1930.49     1845.69     47.37 o
   2   4  11     1362.30     1328.81     47.30 o
   4   4  11     1906.12     1930.46     61.27 o
   6   4  11     1231.17     1164.11     53.81 o
   8   4  11       37.50       69.17     38.16 o
  10   4  11       47.62       16.66     22.35 o
  12   4  11        1.61       -9.52     84.40 o
  14   4  11     1630.18     1822.28    117.69 o
  16   4  11       11.24      -37.33     91.87 o
  18   4  11      586.67      766.63    131.27 o
 -21   5  11     1310.89     1158.36    102.67 o
 -19   5  11     1168.73     1111.02     99.95 o
 -17   5  11     1324.16     1415.81    126.77 o
 -15   5  11     1058.96      943.98    114.41 o
 -13   5  11        2.57        5.19     92.23 o
 -11   5  11       42.58       78.95     98.09 o
  -9   5  11     2192.82     2151.90     73.53 o
  -7   5  11      606.95      651.14     65.74 o
  -5   5  11      266.48      316.35     53.29 o
  -3   5  11     1316.29     1270.05     41.35 o
  -1   5  11      195.81      181.68     40.99 o
   1   5  11      340.58      341.66     38.35 o
   3   5  11      617.04      620.74     48.90 o
   5   5  11     1147.14     1111.87     54.02 o
   7   5  11     1339.37     1146.43     53.28 o
   9   5  11      367.23      290.50     22.77 o
  11   5  11      536.34      421.46     85.29 o
  13   5  11       51.36       44.76     83.58 o
  15   5  11       79.90       35.95     84.06 o
  17   5  11      423.76      383.97    130.93 o
 -20   6  11      132.20      115.38     81.68 o
 -18   6  11        7.99      -42.21     97.88 o
 -16   6  11      415.20      450.46    110.20 o
 -14   6  11      373.88      269.46    104.91 o
 -12   6  11       79.31       19.18     94.85 o
 -10   6  11        7.75        8.87     38.58 o
  -8   6  11      789.94      942.38     69.60 o
  -6   6  11     3954.56     3941.89    113.85 o
  -4   6  11      766.87      665.41     75.57 o
  -2   6  11    11034.95    10871.80    150.37 o
   0   6  11     9319.71     9401.71    184.84 o
   2   6  11     6320.95     6524.91     98.75 o
   4   6  11    14308.19    14654.70    144.25 o
   6   6  11     5445.83     5595.41    106.70 o
   8   6  11     9413.70     9407.68    186.80 o
  10   6  11     1775.66     1750.81    109.81 o
  12   6  11      385.50      336.15     89.85 o
  14   6  11      330.78      266.01     91.28 o
 -17   7  11     3396.26     3713.30    168.60 o
 -15   7  11     1913.88     1847.82    136.06 o
 -13   7  11      395.26      579.82    111.97 o
 -11   7  11     2020.94     2156.68    144.87 o
  -9   7  11     3439.65     3311.53    165.16 o
  -7   7  11       85.37      129.47     65.93 o
  -5   7  11      185.54      258.17     75.21 o
  -3   7  11     3069.21     2933.52     85.19 o
  -1   7  11      295.22      291.39     55.95 o
   1   7  11     2463.71     2742.44     98.84 o
   3   7  11       29.26       42.44     48.91 o
   5   7  11     3845.34     3825.99    158.84 o
   7   7  11     1449.82     1723.74    126.72 o
   9   7  11      344.21      374.15     87.35 o
  11   7  11     2448.38     2565.63    168.30 o
  13   7  11     1390.28     1441.44    130.05 o
 -14   8  11     3299.99     3588.26    177.75 o
 -12   8  11     2165.81     2023.45    152.49 o
 -10   8  11      419.31      466.13    118.60 o
  -8   8  11     2444.64     2665.92    237.92 o
  -6   8  11      428.53      399.53     76.42 o
  -4   8  11      144.78      126.95     77.41 o
  -2   8  11       93.88      107.69     80.84 o
   0   8  11       30.82       65.90     95.61 o
   2   8  11      675.41      692.84     75.97 o
   4   8  11      152.75      175.95     69.50 o
   6   8  11      523.60      631.17     81.04 o
   8   8  11       43.45      121.93     76.99 o
  -7   9  11      189.66      220.52    113.13 o
  -5   9  11      496.83      630.04    123.29 o
  -3   9  11     1092.53     1192.13    100.76 o
  -1   9  11     1669.82     1675.73    113.70 o
   1   9  11      667.19      594.78    115.02 o
 -26   0  12       11.36     -133.47    151.20 o
 -24   0  12      379.40      224.16    109.19 o
 -22   0  12     6940.98     6635.12    194.33 o
 -20   0  12        9.50       -3.40     54.44 o
 -18   0  12      244.07      224.38     49.79 o
 -16   0  12     1354.68     1257.06    101.71 o
 -14   0  12     1253.38     1402.28     96.02 o
 -12   0  12      492.83      390.69     79.07 o
 -10   0  12     3780.49     3714.74     88.75 o
  -8   0  12     8901.88     9240.01    293.41 o
  -6   0  12     5817.11     5613.04    187.18 o
  -4   0  12    20160.87    20071.48    225.41 o
  -2   0  12    37984.19    36766.51    276.92 o
   0   0  12    24465.82    24044.02    186.49 o
   2   0  12    19102.43    18730.04    271.21 o
   4   0  12    16867.30    15688.87    183.72 o
   6   0  12     5718.33     5456.08    105.57 o
   8   0  12    16640.82    16167.51    196.19 o
  10   0  12       19.26       34.71     63.96 o
  12   0  12      157.92       94.05     95.30 o
  14   0  12      312.73      246.40     62.78 o
  16   0  12      141.78      147.40     82.67 o
  18   0  12      537.51      562.21    164.62 o
  20   0  12      120.70      242.24    171.42 o
 -25   1  12     4026.26     3880.33    122.94 o
 -23   1  12     1190.67     1212.98     79.66 o
 -21   1  12     3463.57     3718.80     92.76 o
 -19   1  12     9111.66     9258.86    133.95 o
 -17   1  12     4878.58     5259.76    147.49 o
 -15   1  12      175.82      185.02     38.34 o
 -13   1  12        7.87       12.54     35.44 o
 -11   1  12      296.59      355.82     37.10 o
  -9   1  12       99.90      102.30     31.96 o
  -7   1  12       98.12       69.59     31.63 o
  -5   1  12     1207.55     1447.28     66.09 o
  -3   1  12     1951.56     1888.77     56.03 o
  -1   1  12     9047.50     8952.11    107.64 o
   1   1  12     4637.51     4530.76     66.36 o
   3   1  12     4367.95     4391.04     63.22 o
   5   1  12    11833.76    11626.31    123.52 o
   7   1  12     7200.92     7253.30    113.21 o
   9   1  12       72.96       46.73     40.74 o
  11   1  12     6651.37     6477.25     92.84 o
  13   1  12      243.47      283.27     49.13 o
  15   1  12      306.89      330.16     59.67 o
  17   1  12      188.47      130.71     76.59 o
  19   1  12       12.12      -63.19    112.78 o
 -24   2  12     3982.44     4605.33    141.58 o
 -22   2  12     5761.62     6290.96    130.71 o
 -20   2  12     3681.43     3956.58    101.35 o
 -18   2  12       28.53      101.07     49.92 o
 -16   2  12     1883.98     1752.57    108.82 o
 -14   2  12      151.19      210.92     31.25 o
 -12   2  12     5744.91     5327.55     67.90 o
 -10   2  12     1226.98     1154.61     59.20 o
  -8   2  12     1236.78     1070.16     56.67 o
  -6   2  12     6908.13     6500.68    128.28 o
  -4   2  12     1000.59      850.82     35.44 o
  -2   2  12      377.85      444.30     35.17 o
   0   2  12       13.04       44.12     33.03 o
   2   2  12        0.06       -3.57     37.96 o
   4   2  12     1466.77     1526.53     55.21 o
   6   2  12      470.93      431.94     50.35 o
   8   2  12     4015.70     3960.17     84.59 o
  10   2  12      858.38      966.74     64.15 o
  12   2  12      792.31      765.17     51.26 o
  14   2  12     2746.81     2584.71     83.14 o
  16   2  12        7.64       -4.35     80.20 o
  18   2  12       23.82       26.35    116.06 o
  20   2  12       53.18       59.56    121.76 o
 -23   3  12      841.46      999.06     95.41 o
 -21   3  12     2980.10     2799.63    123.18 o
 -19   3  12      448.40      375.62    106.57 o
 -17   3  12      687.47      677.35     79.25 o
 -15   3  12     6010.98     5360.09    220.56 o
 -13   3  12     3602.09     3631.43    151.04 o
 -11   3  12       19.71       13.49     33.08 o
  -9   3  12     4962.08     5089.92    101.56 o
  -7   3  12      326.34      355.82     54.13 o
  -5   3  12      117.92       81.79     47.33 o
  -3   3  12      731.96      691.27     35.99 o
  -1   3  12       18.88        1.56     31.93 o
   1   3  12     1918.57     1965.79     58.86 o
   3   3  12       37.47       20.17     39.72 o
   5   3  12      768.78      752.08     49.76 o
   7   3  12     1158.10     1228.55     58.05 o
   9   3  12     1594.70     1525.93     66.99 o
  11   3  12     1129.34     1103.13     71.10 o
  13   3  12      496.74      517.80     94.40 o
  15   3  12     7917.35     7406.54    184.41 o
  17   3  12     1101.25     1322.93    112.08 o
  19   3  12     3021.49     2949.11    185.24 o
 -22   4  12     1715.12     1837.21    111.51 o
 -20   4  12     3353.44     3734.23    136.63 o
 -18   4  12     6096.79     6187.39    196.78 o
 -16   4  12      498.76      657.99    108.24 o
 -14   4  12      174.31      173.13     96.76 o
 -12   4  12     3320.39     3148.08    149.05 o
 -10   4  12       38.05       76.98     34.52 o
  -8   4  12      199.40      208.18     39.37 o
  -6   4  12     5619.16     5547.67    106.97 o
  -4   4  12        9.98        4.63     51.73 o
  -2   4  12      643.56      636.01     36.32 o
   0   4  12     4690.73     4753.15     69.13 o
   2   4  12     3106.68     3142.49     68.79 o
   4   4  12     7745.85     7613.18    103.09 o
   6   4  12     2276.79     2427.45     68.10 o
   8   4  12     3672.02     3999.94     89.14 o
  10   4  12     4110.90     3983.64     83.17 o
  12   4  12     5022.26     4907.06    153.02 o
  14   4  12     1838.90     1934.53    119.85 o
  16   4  12      333.69      358.77     96.68 o
  18   4  12     2746.84     2856.94    179.42 o
 -21   5  12      273.01      335.95     88.34 o
 -19   5  12       11.78       16.94    103.05 o
 -17   5  12       38.96      -15.70    100.54 o
 -15   5  12      771.17      742.96    119.24 o
 -13   5  12      107.94       58.53    104.52 o
 -11   5  12      234.25      225.44    103.18 o
  -9   5  12     2744.78     3081.10    165.86 o
  -7   5  12     3192.80     3291.70     80.37 o
  -5   5  12     2630.50     2637.15     87.49 o
  -3   5  12    25663.95    26088.79    243.08 o
  -1   5  12     7275.77     7337.09    100.41 o
   1   5  12    24035.05    23766.98    162.92 o
   3   5  12     5292.92     5004.93     87.50 o
   5   5  12     8084.26     8081.49    109.51 o
   7   5  12    11045.63    10965.21    135.44 o
   9   5  12      947.48      800.05     95.12 o
  11   5  12       20.03       18.04     78.75 o
  13   5  12       20.61       31.91     89.68 o
  15   5  12       15.76       47.98     91.16 o
 -20   6  12     2691.07     2644.84    128.79 o
 -18   6  12     2021.28     1874.72    212.88 o
 -16   6  12       12.29       52.85    104.19 o
 -14   6  12       44.03      -46.85    104.15 o
 -12   6  12      550.96      388.39    109.74 o
 -10   6  12      778.38      851.82     56.76 o
  -8   6  12        4.44       15.95     56.62 o
  -6   6  12     2209.51     2098.04     93.92 o
  -4   6  12       77.57       61.40     76.52 o
  -2   6  12      296.24      298.21     39.89 o
   0   6  12     4929.72     4986.56    113.61 o
   2   6  12      738.49      715.91     49.01 o
   4   6  12     2742.18     2569.54     72.73 o
   6   6  12      324.54      287.69     52.67 o
   8   6  12       33.93       14.76     79.51 o
  10   6  12      897.74      628.55     93.29 o
  12   6  12        1.28      -20.88     88.59 o
  14   6  12       31.98       62.89     88.82 o
 -17   7  12      569.59      491.06    113.75 o
 -15   7  12       18.44      -21.53     97.71 o
 -13   7  12     1883.04     1907.63    143.80 o
 -11   7  12     1131.49     1126.55    129.59 o
  -9   7  12     2306.26     2339.45    153.20 o
  -7   7  12     4373.26     4580.25    133.31 o
  -5   7  12     4902.72     4821.59    139.00 o
  -3   7  12      475.47      492.68     98.41 o
  -1   7  12        1.99      -24.76     52.39 o
   1   7  12     1151.92     1010.85     78.20 o
   3   7  12       38.70       30.45     52.28 o
   5   7  12        1.28       26.20     75.32 o
   7   7  12     1684.41     1839.94    110.38 o
   9   7  12       53.05       60.51     81.62 o
  11   7  12     1135.69      961.65    102.53 o
 -12   8  12     4514.42     4198.15    192.27 o
 -10   8  12     5354.99     5176.77    404.37 o
  -8   8  12     2621.20     2806.42    175.97 o
  -6   8  12      511.10      488.92    127.62 o
  -4   8  12       28.96      -60.43     76.85 o
  -2   8  12      761.62      660.28    122.54 o
   0   8  12     2973.93     3065.67    162.36 o
   2   8  12     1337.06     1492.95    136.67 o
   4   8  12        4.64       -8.76    101.13 o
   6   8  12     1175.63     1145.79    134.78 o
 -25   1  13        8.40      181.09     99.85 o
 -23   1  13      721.97      579.54     78.94 o
 -21   1  13      469.83      432.52     57.06 o
 -19   1  13      828.41      859.16     61.90 o
 -17   1  13       55.89      184.00     68.97 o
 -15   1  13      362.28      378.88     43.04 o
 -13   1  13     5007.63     4904.08     79.20 o
 -11   1  13     1106.14     1038.71     45.57 o
  -9   1  13    14553.30    14269.68    116.20 o
  -7   1  13     5583.88     5617.01     74.32 o
  -5   1  13    13542.67    13905.60    115.25 o
  -3   1  13     1746.28     1817.04     55.81 o
  -1   1  13     8658.27     8890.35     94.08 o
   1   1  13     4752.00     4844.61     70.73 o
   3   1  13      686.83      772.81     45.58 o
   5   1  13      819.07      898.12     63.76 o
   7   1  13      821.44      832.57     51.14 o
   9   1  13        7.28       42.16     47.90 o
  11   1  13      843.77      841.20     58.17 o
  13   1  13      985.27      934.69     71.47 o
  15   1  13        9.82       13.14     53.77 o
  17   1  13        6.93        4.73     78.64 o
  19   1  13       14.19       83.24    107.20 o
 -24   2  13       94.02      123.11     73.31 o
 -22   2  13     1461.93     1359.76    101.36 o
 -20   2  13      699.05      673.35     60.94 o
 -18   2  13     1093.74     1083.91     74.19 o
 -16   2  13     4312.37     4001.17    136.99 o
 -14   2  13     3741.24     3683.78     61.20 o
 -12   2  13     6781.36     6308.21    106.14 o
 -10   2  13     4887.15     4737.46    141.45 o
  -8   2  13     2173.52     2223.48     75.97 o
  -6   2  13      742.52      779.47     71.87 o
  -4   2  13       36.15       33.66     27.52 o
  -2   2  13       16.58       24.24     34.74 o
   0   2  13     1553.03     1557.08     57.93 o
   2   2  13      671.95      651.04     51.67 o
   4   2  13     3902.21     3898.62     92.09 o
   6   2  13       28.62       36.68     51.00 o
   8   2  13     8428.87     8205.27    149.29 o
  10   2  13     1948.57     2017.95     81.11 o
  12   2  13    11431.48    11221.67    151.83 o
  14   2  13     6200.32     6133.57    165.19 o
  16   2  13     2994.69     3392.41    141.54 o
  18   2  13     2756.09     2803.27    280.61 o
 -23   3  13     1430.33     1218.06    102.43 o
 -21   3  13      430.24      235.22     86.70 o
 -19   3  13      241.76      118.54    105.47 o
 -17   3  13     3058.92     3001.80    216.48 o
 -15   3  13     8139.75     7632.00    210.71 o
 -13   3  13     6918.94     6577.69    137.09 o
 -11   3  13     1877.62     1854.55     68.09 o
  -9   3  13     4283.34     4043.57     90.32 o
  -7   3  13     2643.87     2604.95     82.20 o
  -5   3  13     2530.10     2613.95     77.96 o
  -3   3  13     2280.81     2167.64     47.02 o
  -1   3  13     6865.86     6566.43     89.73 o
   1   3  13       14.43       21.02     39.64 o
   3   3  13     3431.00     3422.88     86.26 o
   5   3  13       36.92       26.09     45.36 o
   7   3  13     3075.68     3015.11     78.26 o
   9   3  13     5728.08     5773.95    125.23 o
  11   3  13    11867.54    12005.42    145.18 o
  13   3  13     4022.58     3874.58    143.91 o
  15   3  13     6612.87     6823.94    181.69 o
  17   3  13     8276.05     8263.43    204.32 o
 -22   4  13     2351.02     2311.28    121.27 o
 -20   4  13      723.12      933.68    121.01 o
 -18   4  13      469.05      577.12    113.47 o
 -16   4  13       54.25       65.24     96.66 o
 -14   4  13     2542.22     2565.93    145.05 o
 -12   4  13     2883.52     2688.07    144.83 o
 -10   4  13     9388.27     9399.68    132.75 o
  -8   4  13     1719.55     1728.95     78.72 o
  -6   4  13     5622.55     5502.46    113.26 o
  -4   4  13      102.43       86.40     50.02 o
  -2   4  13       85.50       98.72     27.47 o
   0   4  13      861.63      874.41     48.40 o
   2   4  13     1017.78     1007.70     52.80 o
   4   4  13      318.32      357.94     46.55 o
   6   4  13      111.67      121.73     43.96 o
   8   4  13      464.91      465.64     55.91 o
  10   4  13      941.50      891.71     97.21 o
  12   4  13      205.72      236.55     88.54 o
  14   4  13      751.02      735.01     98.91 o
  16   4  13     1038.56     1114.47    112.72 o
 -21   5  13     1473.07     1425.47    113.19 o
 -19   5  13     3550.01     3417.30    217.96 o
 -17   5  13      582.50      725.33    119.14 o
 -15   5  13      215.61      239.20    110.59 o
 -13   5  13       10.31      -12.04    108.96 o
 -11   5  13        0.96       -9.09    107.69 o
  -9   5  13       27.40       62.22     56.72 o
  -7   5  13     1880.17     1836.58     74.09 o
  -5   5  13     2164.17     2228.72     86.41 o
  -3   5  13     1500.09     1484.76     74.52 o
  -1   5  13     1752.93     1867.09     63.00 o
   1   5  13      858.18      913.87     50.04 o
   3   5  13     1879.70     1932.23     64.51 o
   5   5  13     2316.25     2221.31     69.47 o
   7   5  13      339.49      383.64     55.19 o
   9   5  13      390.51      379.09     88.62 o
  11   5  13       35.38       50.58     84.77 o
  13   5  13      484.45      524.65     98.33 o
  15   5  13       89.46      105.85     93.07 o
 -18   6  13      613.82      590.12    116.46 o
 -16   6  13      216.52      191.88    105.62 o
 -14   6  13      167.56      186.09    113.45 o
 -12   6  13     1476.87     1470.16    137.03 o
 -10   6  13     1380.98     1471.24    144.67 o
  -8   6  13     1672.65     1699.87     89.57 o
  -6   6  13     9047.78     9080.07    169.77 o
  -4   6  13     3163.50     3202.37    138.89 o
  -2   6  13    11606.97    11061.35    130.02 o
   0   6  13     9233.07     9722.40    131.85 o
   2   6  13     5118.31     5203.06    107.44 o
   4   6  13     3792.59     3764.71     97.50 o
   6   6  13      611.52      578.17     83.69 o
   8   6  13      648.37      666.24     92.91 o
  10   6  13      455.57      437.85     88.10 o
  12   6  13     1901.58     2080.32    124.40 o
 -15   7  13      906.79      808.61    153.18 o
 -13   7  13       41.60       -6.71    110.00 o
 -11   7  13      886.89      919.90    225.60 o
  -9   7  13      480.28      417.95    120.87 o
  -7   7  13       20.45       70.83     70.10 o
  -5   7  13      413.83      402.06     81.13 o
  -3   7  13     4343.11     4117.14    242.75 o
  -1   7  13      186.69      158.99     96.18 o
   1   7  13     3451.56     3307.18    132.13 o
   3   7  13      883.38      928.08     67.03 o
   5   7  13     1343.33     1280.40     97.03 o
   7   7  13     2116.17     2100.68    115.50 o
   9   7  13      258.23      196.11     80.87 o
 -10   8  13        2.75      -37.03    116.34 o
  -8   8  13       30.06       54.69    121.46 o
  -6   8  13       52.03       38.99    121.38 o
  -4   8  13      822.18      831.04     94.88 o
  -2   8  13      188.47      142.92     94.54 o
   0   8  13      209.31      221.69    110.10 o
   2   8  13      338.91      311.97    110.47 o
   4   8  13       16.40        8.89     97.58 o
 -24   0  14      712.72      645.78    113.05 o
 -22   0  14     3393.15     3589.47    353.98 o
 -20   0  14     1580.96     1770.59    115.30 o
 -18   0  14      509.60      572.01     96.03 o
 -16   0  14    12725.93    13098.44    231.02 o
 -14   0  14      263.43      277.47     53.09 o
 -12   0  14     3842.33     3588.20     95.30 o
 -10   0  14     8783.08     8355.77    131.34 o
  -8   0  14    10320.08     9925.17    199.52 o
  -6   0  14     5832.84     5345.29    153.08 o
  -4   0  14    15410.60    14559.78    236.16 o
  -2   0  14    34395.35    33861.59    232.48 o
   0   0  14    15417.13    14344.40    182.30 o
   2   0  14     7572.40     7062.94    138.71 o
   4   0  14     5362.82     5296.41    145.01 o
   6   0  14     2858.23     2845.40    107.11 o
   8   0  14     1423.80     1140.60    115.06 o
  10   0  14     8451.88     8104.45    242.12 o
  12   0  14     1098.65     1005.67    106.85 o
  14   0  14     1132.22     1102.47    106.20 o
  16   0  14        6.83       98.68     88.76 o
  18   0  14       47.42      -18.82    181.66 o
 -25   1  14     4660.82     4906.73    174.92 o
 -23   1  14     2187.09     2541.76    131.26 o
 -21   1  14      901.72     1036.30     65.63 o
 -19   1  14     3890.49     4010.87    106.57 o
 -17   1  14      608.61      683.75     64.72 o
 -15   1  14      508.45      476.36     44.91 o
 -13   1  14     1268.55     1289.25     53.35 o
 -11   1  14      343.81      416.67     38.45 o
  -9   1  14      111.78       58.46     31.53 o
  -7   1  14      359.24      410.16     36.94 o
  -5   1  14     7559.09     7397.93     96.74 o
  -3   1  14    17823.91    17648.90    253.26 o
  -1   1  14     2745.75     2672.59     78.65 o
   1   1  14     3305.73     3256.58     71.90 o
   3   1  14     7584.39     7264.92    102.33 o
   5   1  14    13801.07    13436.20    171.30 o
   7   1  14     1065.89      932.76     67.00 o
   9   1  14      558.80      526.04     67.45 o
  11   1  14     1917.29     1765.91     71.61 o
  13   1  14       71.14       40.08     56.75 o
  15   1  14       12.47       13.47     75.92 o
  17   1  14     1185.52     1290.51    103.67 o
 -24   2  14     1542.75     1827.71    134.37 o
 -22   2  14     2777.94     3081.97    112.39 o
 -20   2  14       17.99        0.05     88.11 o
 -18   2  14        0.14       12.99     51.13 o
 -16   2  14       80.27      124.94     54.54 o
 -14   2  14     3088.11     2938.32     79.26 o
 -12   2  14     7954.89     7906.17    148.96 o
 -10   2  14      267.70      199.68     53.92 o
  -8   2  14     4161.03     3810.81     94.63 o
  -6   2  14     1057.76      871.84     41.24 o
  -4   2  14        0.52       12.70     35.83 o
  -2   2  14     1172.79     1220.98     54.34 o
   0   2  14     1714.89     1807.68     64.69 o
   2   2  14     4051.00     3958.80     94.80 o
   4   2  14        6.54        9.62     52.97 o
   6   2  14     1528.96     1439.49     72.68 o
   8   2  14      562.24      555.64     72.75 o
  10   2  14      171.68      167.51     64.29 o
  12   2  14       16.67       -8.10     59.09 o
  14   2  14      446.96      330.80    105.06 o
  16   2  14       26.69       36.33    104.18 o
 -23   3  14     1109.31     1195.80    105.81 o
 -21   3  14     2207.19     2147.46    115.79 o
 -19   3  14       13.94      -45.09    105.47 o
 -17   3  14      715.41      656.49    114.53 o
 -15   3  14      552.33      531.38    110.06 o
 -13   3  14        5.12        8.49     31.47 o
 -11   3  14      294.56      305.68     47.88 o
  -9   3  14     1181.54     1028.66     65.37 o
  -7   3  14      837.69      820.02     62.42 o
  -5   3  14      230.45      282.28     53.93 o
  -3   3  14     2721.69     2438.78     89.51 o
  -1   3  14       14.03       12.35     35.38 o
   1   3  14     7359.16     7437.08    116.32 o
   3   3  14      511.99      378.15     55.91 o
   5   3  14      247.54      311.48     56.69 o
   7   3  14    10543.95    10589.28    166.02 o
   9   3  14     4175.69     4481.00    118.87 o
  11   3  14     1465.21     1506.31     70.20 o
  13   3  14     3778.42     4125.56    179.81 o
  15   3  14     1591.68     1426.61    114.21 o
  17   3  14      711.14      768.33    103.63 o
 -22   4  14      332.28      321.97     89.79 o
 -20   4  14     3074.98     3465.71    171.50 o
 -18   4  14     1410.03     1600.20    137.96 o
 -16   4  14       30.22       75.15    101.26 o
 -14   4  14      785.11      783.52    117.58 o
 -12   4  14     2578.49     2409.91    140.99 o
 -10   4  14      337.87      354.13     59.11 o
  -8   4  14      564.80      539.16     58.13 o
  -6   4  14     4537.12     4559.37     98.99 o
  -4   4  14      228.11      296.08     56.35 o
  -2   4  14     6726.70     6620.21    112.47 o
   0   4  14     2248.03     2266.36     70.35 o
   2   4  14      638.19      652.26     56.09 o
   4   4  14    11466.88    11774.38    131.60 o
   6   4  14     2169.87     2289.28     80.50 o
   8   4  14     1328.97     1304.28     68.43 o
  10   4  14     2080.00     2282.42    119.83 o
  12   4  14     1681.58     1619.13    113.85 o
  14   4  14     1833.23     1752.20    120.15 o
 -19   5  14      726.56      941.21    130.96 o
 -17   5  14      598.91      693.00    117.98 o
 -15   5  14     4063.45     3686.14    176.62 o
 -13   5  14     2077.48     1945.82    148.57 o
 -11   5  14     2986.06     3158.17    165.98 o
  -9   5  14     8416.08     7632.71    246.64 o
  -7   5  14     7766.82     7825.63    123.36 o
  -5   5  14     7573.74     7585.24    128.00 o
  -3   5  14    10454.95    10500.62    152.89 o
  -1   5  14     4200.51     4135.69    126.84 o
   1   5  14    12982.67    12641.71    125.93 o
   3   5  14      362.50      361.46     45.86 o
   5   5  14      342.95      328.18     56.91 o
   7   5  14      404.13      375.22     57.28 o
   9   5  14      650.72      813.16    106.04 o
  11   5  14     2127.77     2077.26    139.74 o
  13   5  14       92.34      148.16     86.38 o
 -18   6  14     1030.42     1121.48    135.94 o
 -16   6  14      113.12        0.54    111.01 o
 -14   6  14       91.82       55.73    116.26 o
 -12   6  14       50.69       39.04    106.38 o
 -10   6  14       53.81      116.40    114.84 o
  -8   6  14      300.64      294.26     72.75 o
  -6   6  14     3092.86     2963.24    116.40 o
  -4   6  14      124.13      147.28     91.12 o
  -2   6  14     6106.93     6192.51    196.89 o
   0   6  14     1500.25     1522.01     67.73 o
   2   6  14      602.44      751.16     62.66 o
   4   6  14     1126.70     1167.26     69.84 o
   6   6  14     1169.92     1078.82     93.97 o
   8   6  14     2054.54     2250.57    118.55 o
  10   6  14      427.51      428.83     88.30 o
 -15   7  14     1905.68     2005.39    153.00 o
 -13   7  14     3623.25     3387.28    182.68 o
 -11   7  14     5064.25     4897.82    209.76 o
  -9   7  14     3151.60     3460.50    186.86 o
  -7   7  14     3181.15     3307.29    235.07 o
  -5   7  14      257.55      194.03     77.22 o
  -3   7  14        6.31       42.17     90.78 o
  -1   7  14      542.16      695.00     86.98 o
   1   7  14     2081.21     2070.04    108.52 o
   3   7  14      469.14      677.04    121.60 o
   5   7  14      187.13      287.59    117.42 o
   7   7  14       39.66       96.53    107.72 o
  -8   8  14        5.28      -30.92    110.14 o
  -6   8  14      252.23      192.84    126.02 o
  -4   8  14      607.09      551.56    134.81 o
  -2   8  14      897.91     1004.48    123.23 o
   0   8  14      119.78      159.96    105.34 o
   2   8  14      192.66      149.97    110.99 o
 -23   1  15      243.95      250.17     92.19 o
 -21   1  15      392.82      389.62     68.39 o
 -19   1  15     2452.68     2397.02     89.14 o
 -17   1  15     3061.42     3229.12     92.50 o
 -15   1  15     6031.22     5790.95     90.85 o
 -13   1  15     6949.74     7024.45    117.03 o
 -11   1  15     4073.26     4258.58     92.19 o
  -9   1  15    12656.57    13006.27    171.88 o
  -7   1  15     1083.13     1136.97     47.91 o
  -5   1  15     2906.76     2933.04     82.54 o
  -3   1  15     1141.00     1220.62     69.30 o
  -1   1  15      778.43      757.27     72.23 o
   1   1  15     1568.63     1524.53     64.67 o
   3   1  15      529.63      464.46     57.76 o
   5   1  15      256.63      286.35     52.31 o
   7   1  15       54.41       51.62     64.51 o
   9   1  15      742.60      909.02     69.87 o
  11   1  15      383.26      308.14     71.91 o
  13   1  15      848.22      797.15     72.47 o
  15   1  15       30.88       76.42     82.30 o
  17   1  15      841.59      847.44    101.85 o
 -22   2  15      550.13      598.71     80.95 o
 -20   2  15     1678.09     1416.76    118.27 o
 -18   2  15     1135.50     1045.13    100.79 o
 -16   2  15     7023.03     7013.30    174.13 o
 -14   2  15       78.47       52.07     45.55 o
 -12   2  15     5967.74     5967.82    113.24 o
 -10   2  15      135.10      135.92     52.82 o
  -8   2  15     1314.20     1446.38     73.88 o
  -6   2  15      600.69      532.78     25.07 o
  -4   2  15      190.81      227.95     40.36 o
  -2   2  15     1941.72     1887.66     62.93 o
   0   2  15      782.60      770.52     61.56 o
   2   2  15      406.12      483.35     59.27 o
   4   2  15     8375.84     8094.43    133.48 o
   6   2  15     5135.60     5208.37    134.94 o
   8   2  15    15151.82    14993.81    210.58 o
  10   2  15     9577.09     9590.39    173.60 o
  12   2  15     6826.86     7117.90    149.84 o
  14   2  15     4680.99     4861.54    194.26 o
  16   2  15     3873.01     4071.92    297.23 o
 -23   3  15      965.86      731.42     90.25 o
 -21   3  15      156.66       52.88     93.30 o
 -19   3  15     2130.37     1982.63    139.78 o
 -17   3  15      860.28      921.00     99.21 o
 -15   3  15     1704.01     1774.75    113.96 o
 -13   3  15      984.34      877.78     97.96 o
 -11   3  15       52.29       78.21     47.70 o
  -9   3  15     2236.29     2410.90     85.45 o
  -7   3  15       29.03       55.50     52.29 o
  -5   3  15      144.68      178.25     53.73 o
  -3   3  15       18.42       23.89     25.98 o
  -1   3  15       13.59       29.49     41.70 o
   1   3  15     1910.20     1918.23     74.40 o
   3   3  15     3345.58     3440.75    105.91 o
   5   3  15     4686.49     4407.38    106.98 o
   7   3  15     7050.56     6938.55    149.89 o
   9   3  15    14462.81    14585.86    214.47 o
  11   3  15    10369.39    10278.25    257.69 o
  13   3  15     4521.26     4634.31    155.25 o
  15   3  15     1866.55     2004.43    127.90 o
 -20   4  15        2.41       42.25    103.89 o
 -18   4  15     3305.76     3092.52    169.19 o
 -16   4  15     3571.55     3564.59    165.13 o
 -14   4  15     3221.62     3365.98    165.50 o
 -12   4  15     1808.34     1893.40    118.39 o
 -10   4  15     8729.73     8597.81    132.44 o
  -8   4  15      525.85      551.59     64.46 o
  -6   4  15      762.99      685.52     61.25 o
  -4   4  15        1.93       -2.00     52.64 o
  -2   4  15        6.89        5.03     28.20 o
   0   4  15     1646.51     1569.22     64.03 o
   2   4  15       18.30       35.99     47.32 o
   4   4  15     2430.48     2400.86     82.59 o
   6   4  15     1396.56     1221.73     72.12 o
   8   4  15      416.29      470.95     60.70 o
  10   4  15      758.34      848.68     97.72 o
  12   4  15      108.41      114.28     87.63 o
  14   4  15      342.71      415.52     93.89 o
 -19   5  15       60.99      140.42    112.02 o
 -17   5  15      416.71      453.19    122.55 o
 -15   5  15       62.59       24.94    105.92 o
 -13   5  15       42.28       16.09    107.38 o
 -11   5  15        2.72        5.58    109.02 o
  -9   5  15       83.86       36.05    109.09 o
  -7   5  15       81.12       93.67     63.87 o
  -5   5  15     1572.09     1741.19     78.44 o
  -3   5  15     4333.54     4163.46    130.84 o
  -1   5  15      712.40      642.44     88.85 o
   1   5  15     3355.48     3241.58    118.35 o
   3   5  15       57.94       78.91     53.07 o
   5   5  15      258.27      199.10     53.79 o
   7   5  15      216.49      171.92     77.85 o
   9   5  15     1910.51     1882.34    112.17 o
  11   5  15      972.39     1184.69    108.81 o
 -16   6  15      507.13      524.03    121.78 o
 -14   6  15     3064.08     2949.80    175.56 o
 -12   6  15     2868.46     2709.10    172.12 o
 -10   6  15     3173.32     3310.11    181.49 o
  -8   6  15     3931.08     4111.13    124.47 o
  -6   6  15     9144.39     9232.93    161.66 o
  -4   6  15     1605.99     1647.42    101.03 o
  -2   6  15     4297.01     4247.42    136.09 o
   0   6  15     2057.10     2192.24    110.76 o
   2   6  15      582.38      506.73     80.72 o
   4   6  15      239.95      204.88     56.66 o
   6   6  15       64.83       37.47     75.73 o
   8   6  15     1517.58     1924.51    118.80 o
  10   6  15        6.03       28.68     85.71 o
 -13   7  15      986.36      882.63    135.61 o
 -11   7  15      160.93      105.87    117.92 o
  -9   7  15      456.37      446.23    122.02 o
  -7   7  15      266.62      325.94    125.59 o
  -5   7  15     1079.99     1131.81    100.24 o
  -3   7  15     1062.54      983.84     92.46 o
  -1   7  15     1314.05     1342.14    100.28 o
   1   7  15      911.68      863.09     90.37 o
   3   7  15     1725.73     1618.11    145.54 o
   5   7  15     1922.77     1877.85    145.88 o
  -4   8  15      423.01      531.90    127.66 o
 -22   0  16     1395.83     1493.74    246.22 o
 -20   0  16       15.11       35.78    125.13 o
 -18   0  16      105.08      102.16     78.06 o
 -16   0  16    10082.71    10110.97    157.58 o
 -14   0  16       99.44       99.13     51.64 o
 -12   0  16    18037.47    16866.69    302.66 o
 -10   0  16     2451.95     2401.53     87.41 o
  -8   0  16     6766.14     6473.64    126.89 o
  -6   0  16    28750.42    29374.18    537.42 o
  -4   0  16     2256.78     2075.73    195.50 o
  -2   0  16      705.82      531.69     85.22 o
   0   0  16     3013.52     2911.08    123.91 o
   2   0  16      315.78      238.16     76.89 o
   4   0  16     2527.69     2481.87    180.30 o
   6   0  16     7407.53     7313.72    202.27 o
   8   0  16     1786.32     1656.66    123.17 o
  10   0  16       12.14       43.22    126.38 o
  12   0  16      732.47      506.05     99.99 o
  14   0  16       65.54       92.55     97.75 o
  16   0  16     3319.50     3582.84    283.08 o
 -23   1  16       84.84      219.72    170.21 o
 -21   1  16      154.44      105.09     81.24 o
 -19   1  16     1413.02     1428.92    107.48 o
 -17   1  16     3421.85     3485.99     93.33 o
 -15   1  16      441.87      442.94     54.43 o
 -13   1  16      471.40      399.17     42.62 o
 -11   1  16     1888.74     1748.62     56.80 o
  -9   1  16     3130.17     3070.12     67.85 o
  -7   1  16      159.72      133.37     43.82 o
  -5   1  16     4689.94     4719.91     99.06 o
  -3   1  16    18661.83    18593.68    205.94 o
  -1   1  16      235.58      242.45     66.22 o
   1   1  16       58.05       78.11     53.92 o
   3   1  16     3706.61     3771.30    101.46 o
   5   1  16      861.38      870.40     86.05 o
   7   1  16      369.76      367.47     74.17 o
   9   1  16       63.15      102.90     69.90 o
  11   1  16       35.83       17.20     66.48 o
  13   1  16      213.16      171.08     68.37 o
  15   1  16      425.82      491.85    107.08 o
 -22   2  16      137.97      101.36     69.38 o
 -20   2  16     5182.87     5152.88    162.88 o
 -18   2  16     1000.28      828.14    102.03 o
 -16   2  16     2113.83     2164.67    115.26 o
 -14   2  16     2296.45     2458.13    121.35 o
 -12   2  16     1932.93     1927.53     79.99 o
 -10   2  16     1329.42     1330.57     72.46 o
  -8   2  16      161.25      130.67     54.09 o
  -6   2  16     2460.35     2183.73    106.40 o
  -4   2  16      917.79      917.38     52.76 o
  -2   2  16      396.94      352.10     52.26 o
   0   2  16     3008.31     2977.47     88.24 o
   2   2  16    13008.89    12831.17    163.83 o
   4   2  16        1.20       22.22     54.57 o
   6   2  16      353.33      355.26     77.52 o
   8   2  16      683.97      717.62     82.69 o
  10   2  16      705.85      678.49     77.97 o
  12   2  16       54.04       -9.46    105.64 o
  14   2  16      221.51      212.54    123.16 o
 -21   3  16        5.43      -66.37     93.33 o
 -19   3  16        6.82      -14.42     90.99 o
 -17   3  16        7.12       -6.24     89.71 o
 -15   3  16      846.29      699.04     96.26 o
 -13   3  16       99.86       70.99     86.04 o
 -11   3  16     1421.38     1362.04     71.90 o
  -9   3  16      166.15      156.58     55.76 o
  -7   3  16     1625.33     1576.70     80.99 o
  -5   3  16        2.98      -17.51     65.31 o
  -3   3  16      310.36      322.64     36.53 o
  -1   3  16      105.91      144.33     44.23 o
   1   3  16    12135.76    11680.89    153.06 o
   3   3  16      326.93      431.55     64.03 o
   5   3  16     2300.49     2464.85     89.69 o
   7   3  16     4683.50     4499.04    131.09 o
   9   3  16     1860.34     1909.24     97.42 o
  11   3  16      881.02      994.27    131.93 o
  13   3  16     1945.59     1953.10    151.42 o
 -20   4  16      800.47      765.66    109.96 o
 -18   4  16       11.35       30.40     89.98 o
 -16   4  16       61.04       44.85     93.15 o
 -14   4  16        7.29      -25.15     85.23 o
 -12   4  16      658.30      673.62     99.84 o
 -10   4  16      103.44      109.74     88.91 o
  -8   4  16      874.70      953.90     71.43 o
  -6   4  16      421.41      538.41     61.19 o
  -4   4  16      616.31      624.64     86.28 o
  -2   4  16     9895.46     9982.29    282.61 o
   0   4  16     2303.44     2296.94    112.49 o
   2   4  16      790.66      943.90     89.54 o
   4   4  16     6621.45     6212.06    152.66 o
   6   4  16     5086.52     5217.47    161.25 o
   8   4  16      914.40      620.28    116.24 o
  10   4  16     1846.95     2047.86    154.03 o
  12   4  16      863.23      888.22    108.10 o
 -17   5  16     1478.10     1561.00    146.95 o
 -15   5  16     3232.55     3226.93    174.58 o
 -13   5  16     3029.86     3160.39    170.90 o
 -11   5  16     1985.44     2127.69    124.83 o
  -9   5  16     3469.45     3488.77    143.41 o
  -7   5  16     3012.63     2986.98    112.46 o
  -5   5  16     4794.11     4914.54    162.11 o
  -3   5  16      246.36      179.29     76.71 o
  -1   5  16      967.48     1048.52     93.09 o
   1   5  16       33.51       20.46     74.71 o
   3   5  16      145.25      166.20     70.51 o
   5   5  16      642.68      637.39     79.62 o
   7   5  16       75.07      155.11     82.13 o
   9   5  16     1347.72     1390.62    108.67 o
  11   5  16       12.35       20.15     86.69 o
 -16   6  16      448.34      542.88    133.13 o
 -14   6  16      547.28      513.38    153.30 o
 -12   6  16        9.36       91.74    123.65 o
 -10   6  16      293.19      318.84    130.03 o
  -8   6  16     2372.78     2427.97    156.02 o
  -6   6  16      149.14      258.82     75.79 o
  -4   6  16      951.96      937.15     91.59 o
  -2   6  16     2316.58     2132.60    111.50 o
   0   6  16       60.36       63.43     74.40 o
   2   6  16       16.29      -22.10     73.26 o
   4   6  16      110.69      108.75    111.98 o
   6   6  16      302.63      389.37    120.48 o
   8   6  16      512.76      595.71    120.62 o
 -11   7  16      410.64      423.93    184.71 o
  -9   7  16     1189.72     1274.97    153.36 o
  -7   7  16      161.20      177.97     95.02 o
  -5   7  16     1530.03     1399.76    118.77 o
  -3   7  16        0.35       49.05     76.88 o
  -1   7  16      824.41      822.57     92.20 o
   1   7  16      482.02      464.38    116.73 o
   3   7  16       63.76      189.61    114.27 o
 -21   1  17     1318.83     1406.81    172.44 o
 -19   1  17     8714.76     8200.64    450.72 o
 -17   1  17     2246.46     2647.33    165.99 o
 -15   1  17     4643.91     4707.10    142.70 o
 -13   1  17     1565.88     1559.11     64.84 o
 -11   1  17      260.03      242.73     40.07 o
  -9   1  17      298.15      273.96     82.83 o
  -7   1  17      295.87      226.17     47.81 o
  -5   1  17     1741.62     1693.80     87.26 o
  -3   1  17     1126.86     1089.89     81.07 o
  -1   1  17      116.73      106.73     72.75 o
   1   1  17      439.64      416.93     81.65 o
   3   1  17      210.84      263.05     63.76 o
   5   1  17      410.36      502.96     84.04 o
   7   1  17      860.52      827.59     87.38 o
   9   1  17      833.68      856.25     88.27 o
  11   1  17      121.05      148.91     71.08 o
  13   1  17      546.58      446.00    110.27 o
 -22   2  17     2223.47     2141.13    230.55 o
 -20   2  17     2462.28     2807.78    134.42 o
 -18   2  17     1857.25     1962.26    124.00 o
 -16   2  17     3550.56     3629.29    139.85 o
 -14   2  17       61.63       45.58     78.58 o
 -12   2  17     2913.26     3003.14     94.48 o
 -10   2  17      476.16      521.20     64.57 o
  -8   2  17      256.03      299.25     60.68 o
  -6   2  17     2159.58     2092.66    121.50 o
  -4   2  17     2148.92     2396.18    154.60 o
  -2   2  17     2224.55     2158.43     87.79 o
   0   2  17     8609.02     8420.72    135.77 o
   2   2  17     5904.01     6176.33    123.26 o
   4   2  17     7233.94     7289.14    136.48 o
   6   2  17     8251.51     8266.72    173.29 o
   8   2  17     2915.34     3019.59    120.58 o
  10   2  17     2712.77     2577.13    111.12 o
  12   2  17      485.18      519.32    119.40 o
  14   2  17      660.86      602.14    119.80 o
 -21   3  17      459.12      307.63    113.43 o
 -19   3  17     4279.84     4477.20    162.48 o
 -17   3  17     2484.81     2773.89    131.94 o
 -15   3  17     3279.18     3397.90    138.08 o
 -13   3  17      479.09      457.31     89.15 o
 -11   3  17      126.25      163.92     85.84 o
  -9   3  17     1209.10     1289.72     78.63 o
  -7   3  17       50.45       34.25     59.28 o
  -5   3  17      113.46      198.69    110.40 o
  -3   3  17     1033.31      932.15     90.35 o
  -1   3  17     5796.46     5805.72    152.77 o
   1   3  17     3516.16     3459.75    126.91 o
   3   3  17     5036.39     5025.21    144.70 o
   5   3  17     3751.38     3880.90    129.15 o
   7   3  17     7587.99     7450.90    212.50 o
   9   3  17     2065.97     2002.77    147.35 o
  11   3  17      483.05      486.38    139.46 o
  13   3  17      255.09      290.10    115.10 o
 -18   4  17     9052.36     8959.90    212.69 o
 -16   4  17     1347.42     1288.84    114.01 o
 -14   4  17     3328.93     3277.98    142.37 o
 -12   4  17     2109.56     2292.83    127.44 o
 -10   4  17      187.29      169.32     86.29 o
  -8   4  17      659.17      887.54    104.01 o
  -6   4  17     2129.50     2017.67    149.27 o
  -4   4  17      336.39      325.04     81.31 o
  -2   4  17      804.68      912.37     92.62 o
   0   4  17      261.16      243.36     79.43 o
   2   4  17       21.50       64.43     72.66 o
   4   4  17       51.87      117.90     73.11 o
   6   4  17      275.08      287.51     75.00 o
   8   4  17      648.62      728.94    124.82 o
  10   4  17       56.70       85.55    115.27 o
 -17   5  17     1237.86     1275.01    119.23 o
 -15   5  17       10.46        6.64    101.15 o
 -13   5  17     1352.22     1512.14    137.12 o
 -11   5  17      671.55      826.37    107.92 o
  -9   5  17     1981.80     1904.28    126.71 o
  -7   5  17     2179.89     2213.57    127.02 o
  -5   5  17     1964.46     2114.18    136.37 o
  -3   5  17     2351.92     2239.26    114.25 o
  -1   5  17      270.67      258.27     80.24 o
   1   5  17        2.38       29.05     76.95 o
   3   5  17       22.16       26.68     71.69 o
   5   5  17      118.01      119.85    111.72 o
   7   5  17     1023.71      975.62    150.75 o
   9   5  17        1.89       45.22    114.34 o
 -14   6  17     1789.71     1897.63    161.45 o
 -12   6  17     1627.12     1502.63    125.76 o
 -10   6  17     2342.23     2305.71    148.41 o
  -8   6  17     3053.27     3392.10    153.33 o
  -6   6  17     1941.97     1956.61     99.15 o
  -4   6  17       13.98       32.77     78.23 o
  -2   6  17      433.03      422.15     86.61 o
   0   6  17      382.36      354.85     84.70 o
   2   6  17      144.33      154.88     74.15 o
   4   6  17       34.83       83.35    112.83 o
   6   6  17      162.60       99.78    111.01 o
  -7   7  17       44.45       13.11     98.20 o
  -5   7  17     3954.83     3859.54    157.56 o
  -3   7  17     1351.14     1577.62    110.80 o
  -1   7  17     1977.17     1984.71    114.15 o
 -20   0  18     1096.36     1245.65    249.70 o
 -18   0  18      531.46      708.25    232.73 o
 -16   0  18     1985.07     2227.86    249.69 o
 -14   0  18     5567.08     5825.10    157.61 o
 -12   0  18     4569.54     4640.48    141.14 o
 -10   0  18     3065.42     3205.36    143.23 o
  -8   0  18      375.44      468.34     80.57 o
  -6   0  18    10155.91     9897.19    357.80 o
  -4   0  18      328.61      426.29     84.39 o
  -2   0  18     3837.69     3888.56    160.17 o
   0   0  18      130.78      142.87     85.46 o
   2   0  18      760.93      591.18    149.77 o
   4   0  18     1107.29     1081.76    158.05 o
   6   0  18       26.93       66.31    125.43 o
   8   0  18     1123.79     1248.07    155.99 o
  10   0  18     5125.78     5012.55    242.22 o
  12   0  18     5283.87     5447.47    238.36 o
 -21   1  18      275.00      270.23    180.59 o
 -19   1  18        7.72       -6.58    127.06 o
 -17   1  18       43.02       95.56     78.91 o
 -15   1  18      310.75      339.50     76.07 o
 -13   1  18      246.19      285.59    101.66 o
 -11   1  18     2584.76     2781.16     81.79 o
  -9   1  18     8962.04     8844.84    124.44 o
  -7   1  18     8486.55     8673.17    117.21 o
  -5   1  18     1299.72     1582.00    128.74 o
  -3   1  18     4318.47     4087.58    171.92 o
  -1   1  18      977.49     1193.49     85.27 o
   1   1  18      706.50      751.52     77.02 o
   3   1  18        9.27       10.30     87.79 o
   5   1  18      311.12      209.83     80.89 o
   7   1  18      690.12      565.80     82.61 o
   9   1  18      987.13      950.60     90.05 o
  11   1  18     1284.75     1303.38     96.51 o
  13   1  18     1292.21     1589.04    173.60 o
 -20   2  18     3277.95     3672.90    150.76 o
 -18   2  18     1474.99     1581.54    136.84 o
 -16   2  18     2686.09     2650.51    130.16 o
 -14   2  18        4.64      -25.19     81.97 o
 -12   2  18     1622.81     1503.35    105.39 o
 -10   2  18       56.45       -1.78     79.29 o
  -8   2  18     2961.64     2989.06    127.35 o
  -6   2  18    12446.01    11880.09    410.37 o
  -4   2  18     4212.15     4124.49    178.04 o
  -2   2  18      844.22     1069.91    123.13 o
   0   2  18     2037.96     1999.95    112.63 o
   2   2  18      553.74      525.43     84.50 o
   4   2  18       88.63       62.84     77.32 o
   6   2  18      327.93      354.08     78.77 o
   8   2  18       13.94       14.84     73.65 o
  10   2  18       45.74       63.26     98.41 o
  12   2  18      119.63       75.43    112.07 o
 -19   3  18      460.34      491.95     99.41 o
 -17   3  18      165.79      192.36     91.64 o
 -15   3  18        2.72       11.46     91.46 o
 -13   3  18     1448.97     1321.76    109.77 o
 -11   3  18       16.55      -12.79     88.92 o
  -9   3  18      198.60      169.51     79.67 o
  -7   3  18     3067.37     3011.67    130.37 o
  -5   3  18      795.67      869.45    115.63 o
  -3   3  18     2543.20     2730.59    159.68 o
  -1   3  18     2283.05     2512.81    120.30 o
   1   3  18     1998.27     1898.43    111.93 o
   3   3  18     3020.75     3207.10    126.72 o
   5   3  18     3338.92     3298.16    129.70 o
   7   3  18      444.24      544.46     80.52 o
   9   3  18      202.60      221.01    111.98 o
  11   3  18      134.76      191.44    107.97 o
 -18   4  18       67.28      179.17     98.12 o
 -16   4  18      974.66      856.61    108.08 o
 -14   4  18       37.78       69.57     95.00 o
 -12   4  18      222.90      243.75     95.75 o
 -10   4  18     6124.81     5974.45    174.17 o
  -8   4  18     3118.84     3242.96    140.89 o
  -6   4  18     2294.48     2329.37    151.85 o
  -4   4  18     3881.53     3859.87    136.89 o
  -2   4  18     7681.06     7425.79    175.82 o
   0   4  18     2899.95     2870.25    126.69 o
   2   4  18     2315.32     2340.62    114.49 o
   4   4  18     1818.00     1722.27    104.76 o
   6   4  18     1141.14      978.77    133.90 o
   8   4  18      560.92      542.70    116.08 o
 -15   5  18     1538.67     1504.74    123.68 o
 -13   5  18     3809.15     3974.76    160.99 o
 -11   5  18      244.94      225.57     97.55 o
  -9   5  18     1660.52     1773.50    123.13 o
  -7   5  18     1079.09     1043.31    110.46 o
  -5   5  18     1450.83     1429.58     99.50 o
  -3   5  18       43.33        9.57     79.35 o
  -1   5  18       86.77      108.84     81.90 o
   1   5  18      101.05      161.92     79.81 o
   3   5  18      202.40      228.72     77.22 o
   5   5  18        5.31        2.90    104.93 o
   7   5  18      235.10      250.13    112.30 o
 -10   6  18     1696.76     1813.24    131.07 o
  -8   6  18     3195.49     3033.55    149.00 o
  -6   6  18      420.96      580.54    103.06 o
  -4   6  18      347.77      201.70     81.47 o
  -2   6  18      127.75       79.00     78.49 o
   0   6  18        6.02       51.39     78.58 o
   2   6  18      876.22      821.74    123.80 o
 -19   1  19     1298.14     1406.62    168.81 o
 -17   1  19      665.31      658.80    142.27 o
 -15   1  19      168.41      154.75     78.86 o
 -13   1  19       55.71       42.27     70.44 o
 -11   1  19       66.21       64.43     73.97 o
  -9   1  19      979.75     1166.77     94.44 o
  -7   1  19       10.54       37.29     43.08 o
  -5   1  19      543.06      612.36    117.44 o
  -3   1  19       36.09       70.20     98.72 o
  -1   1  19       80.12      140.45     99.64 o
   1   1  19      377.32      409.00    102.76 o
   3   1  19      875.66      910.63    114.24 o
   5   1  19     1424.04     1390.75    117.93 o
   7   1  19      979.09      944.92     95.08 o
   9   1  19      991.36     1007.75     95.00 o
  11   1  19      908.28      864.75    117.00 o
 -18   2  19      961.48     1217.10    108.92 o
 -16   2  19      569.40      659.18     93.75 o
 -14   2  19      467.75      433.42     92.06 o
 -12   2  19      315.60      510.61     91.13 o
 -10   2  19     2678.87     2717.50    123.94 o
  -8   2  19       10.43       30.73     79.41 o
  -6   2  19      748.59      641.20    125.70 o
  -4   2  19     2129.73     2344.57    153.09 o
  -2   2  19     4797.66     4853.33    208.23 o
   0   2  19     2452.75     2468.01    144.92 o
   2   2  19     3235.43     3315.82    128.63 o
   4   2  19     4361.66     4471.11    146.03 o
   6   2  19     2567.88     2589.28    118.69 o
   8   2  19      287.56      275.57     76.23 o
  10   2  19      280.55      354.12    106.71 o
 -17   3  19      394.33      439.88     93.87 o
 -15   3  19      784.36      985.48    103.19 o
 -13   3  19     1330.26     1444.69    117.82 o
 -11   3  19      423.32      462.50     97.35 o
  -9   3  19      475.22      506.14     92.10 o
  -7   3  19      162.04      222.85     90.87 o
  -5   3  19      328.63      394.43    113.84 o
  -3   3  19     2019.46     2001.84    185.26 o
  -1   3  19     2062.59     2431.48    184.26 o
   1   3  19     5423.84     5394.93    155.98 o
   3   3  19     3531.26     3520.73    133.26 o
   5   3  19     3016.04     3239.03    130.59 o
   7   3  19      521.58      419.92    116.80 o
   9   3  19       26.15      -59.52    106.40 o
 -16   4  19        5.86       16.76     95.56 o
 -14   4  19     1960.30     1890.02    130.60 o
 -12   4  19       16.88       50.39     94.56 o
 -10   4  19     1223.10     1339.26    119.34 o
  -8   4  19     5814.99     5965.53    177.92 o
  -6   4  19     2272.74     2161.90    165.15 o
  -4   4  19     1073.73     1116.34    137.53 o
  -2   4  19       22.02      -25.88     79.31 o
   0   4  19      175.92      242.74     83.59 o
   2   4  19       14.38       39.01     81.01 o
   4   4  19     4163.81     4103.09    142.85 o
   6   4  19     1900.81     2041.36    161.53 o
 -13   5  19      966.92     1029.27    116.99 o
 -11   5  19     2856.21     2980.08    147.56 o
  -9   5  19     1220.34     1323.14    118.95 o
  -7   5  19      628.21      631.11    105.52 o
  -5   5  19     1777.30     1777.80    110.59 o
  -3   5  19        3.07      -41.24     80.29 o
  -1   5  19       74.51       97.24     81.21 o
   1   5  19      255.77      199.87     79.90 o
   3   5  19      192.13      296.80    120.20 o
  -6   6  19      334.75      268.44    100.75 o
  -4   6  19      180.33      161.04     84.03 o
  -2   6  19        6.19      -53.75     84.04 o
 -18   0  20     2330.91     2451.31    270.20 o
 -16   0  20     1463.15     1737.22    231.29 o
 -14   0  20     1538.07     1524.32    230.80 o
 -12   0  20      874.76      779.48    212.72 o
 -10   0  20     1119.41     1331.54    190.85 o
  -8   0  20      634.13      713.34     89.51 o
  -6   0  20       70.77       74.48    151.48 o
  -4   0  20      173.88       97.82    156.67 o
  -2   0  20      612.50      448.78    163.60 o
   0   0  20       58.35       34.69    132.95 o
   2   0  20      624.26      885.07    162.37 o
   4   0  20       10.00      -68.92    135.33 o
   6   0  20     1370.80     1252.63    171.70 o
   8   0  20     7473.36     7966.49    310.72 o
 -17   1  20     3485.85     3601.36    209.40 o
 -15   1  20     2365.79     2315.19    177.61 o
 -13   1  20     2742.94     2897.55    123.28 o
 -11   1  20     3061.45     3175.37    124.43 o
  -9   1  20     5086.03     5491.23    151.60 o
  -7   1  20     1580.31     1535.37    103.64 o
  -5   1  20     2577.33     2294.77    153.56 o
  -3   1  20      608.82      533.52    113.60 o
  -1   1  20       24.96       33.19     97.56 o
   1   1  20       32.49      -18.39     97.77 o
   3   1  20        6.57       41.10     94.96 o
   5   1  20      380.67      510.87    105.49 o
   7   1  20        4.61        8.61     86.11 o
   9   1  20      706.76      808.23    124.96 o
 -18   2  20      113.56      108.23    204.53 o
 -16   2  20     1653.34     1623.86    115.10 o
 -14   2  20      606.49      522.87     89.50 o
 -12   2  20     3611.96     3431.19    136.17 o
 -10   2  20     3578.05     4010.90    192.71 o
  -8   2  20     1413.11     1292.89    104.60 o
  -6   2  20     1877.95     1830.11    146.98 o
  -4   2  20      143.81      138.90    114.05 o
  -2   2  20      143.75      122.60    101.50 o
   0   2  20        5.82       -3.85     97.95 o
   2   2  20      268.04      226.50    100.54 o
   4   2  20     1341.10     1556.91    107.87 o
   6   2  20     1032.19     1246.90     97.86 o
   8   2  20       64.24       10.83    101.49 o
 -15   3  20      317.60      365.16     92.91 o
 -13   3  20      926.41      974.78    107.25 o
 -11   3  20     1843.91     1817.17    125.55 o
  -9   3  20     1039.50     1279.95    129.36 o
  -7   3  20     1553.53     1648.52    118.54 o
  -5   3  20     2581.26     2710.29    171.92 o
  -3   3  20     1182.29     1230.88    134.66 o
  -1   3  20     2221.95     2245.14    170.39 o
   1   3  20      669.45      841.47    110.58 o
   3   3  20      281.02      339.59     87.91 o
   5   3  20       23.94      -17.16     72.85 o
   7   3  20        1.37      -33.98    114.93 o
 -14   4  20     1509.72     1530.19    125.48 o
 -12   4  20     1704.95     1640.74    126.39 o
 -10   4  20     2856.60     2753.57    143.23 o
  -8   4  20     3819.64     4078.60    158.19 o
  -6   4  20     3285.06     3483.98    365.05 o
  -4   4  20      974.13      896.27    129.52 o
  -2   4  20     1748.25     1757.80    114.39 o
   0   4  20      723.56      751.27     92.01 o
   2   4  20      296.85      328.75     84.93 o
   4   4  20      423.14      483.53    122.70 o
  -9   5  20      672.87      753.16    114.53 o
  -7   5  20       19.12       14.02     93.67 o
  -5   5  20        8.84       52.94    114.73 o
  -3   5  20      230.98      194.01     85.75 o
  -1   5  20        5.04      -32.03     79.89 o
 -15   1  21      175.71       -8.13    142.31 o
 -13   1  21     1066.92     1065.77    146.11 o
 -11   1  21      451.52      365.32    126.91 o
  -9   1  21       21.99       74.02     77.31 o
  -7   1  21      188.56       96.02     77.01 o
  -5   1  21     1024.42      877.76    125.05 o
  -3   1  21      761.06      778.55    129.49 o
  -1   1  21     2006.78     1934.39    142.04 o
   1   1  21     2702.96     2899.27    158.04 o
   3   1  21     3553.60     3527.70    170.76 o
   5   1  21     3716.47     3650.61    234.86 o
 -14   2  21       35.51       -8.15    114.38 o
 -12   2  21     1944.45     2201.09    120.36 o
 -10   2  21      348.22      392.14     90.43 o
  -8   2  21     2088.21     2191.51    120.81 o
  -6   2  21     3620.10     3500.52    183.61 o
  -4   2  21     3167.53     3373.93    183.77 o
  -2   2  21     2959.75     2849.11    163.85 o
   0   2  21     1034.80     1062.71    128.18 o
   2   2  21     2598.55     2902.41    157.10 o
   4   2  21      445.62      400.36    104.98 o
 -13   3  21     1071.68     1199.31    112.77 o
 -11   3  21      350.76      395.06     94.85 o
  -9   3  21     2563.82     2705.45    135.66 o
  -7   3  21     1509.95     1511.34    117.86 o
  -5   3  21     4293.89     4517.12    202.14 o
  -3   3  21     2669.49     2727.56    164.89 o
  -1   3  21     1515.74     1654.99    142.40 o
   1   3  21      681.04      760.76    111.46 o
   3   3  21      612.88      657.86     91.00 o
 -10   4  21      449.86      445.40     99.07 o
  -8   4  21      453.33      605.83    107.47 o
  -6   4  21      466.25      537.91    171.03 o
  -4   4  21     1501.49     1488.99    138.91 o
  -2   4  21      922.04      925.62    118.70 o
   0   4  21      735.95      712.94     95.61 o
 -14   0  22       35.35      -60.13    223.37 o
 -12   0  22     2865.73     3203.25    275.40 o
 -10   0  22        7.26     -171.57    189.36 o
  -8   0  22        9.41      -71.67    162.60 o
  -6   0  22        7.00      -40.17    154.42 o
  -4   0  22       63.40       49.67    157.00 o
  -2   0  22      404.59      473.44    175.96 o
   0   0  22      507.86      599.56    161.69 o
   2   0  22     5228.55     6049.09    302.86 o
   4   0  22      576.11      294.80    155.72 o
 -13   1  22     2645.07     2844.18    186.17 o
 -11   1  22     2007.24     1934.34    156.47 o
  -9   1  22      257.77      296.08    128.85 o
  -7   1  22      221.53      256.15    121.06 o
  -5   1  22       72.64       95.29    116.18 o
  -3   1  22      174.73      151.69    110.95 o
  -1   1  22        9.34      172.51    111.97 o
   1   1  22      315.08      365.31    107.77 o
   3   1  22       38.10      149.78    102.33 o
 -12   2  22     1196.94     1427.93    163.40 o
 -10   2  22      329.56      427.69     81.68 o
  -8   2  22        0.44       59.18     84.01 o
  -6   2  22       89.27       99.15    113.02 o
  -4   2  22      268.16      419.39    124.54 o
  -2   2  22     2181.10     2734.19    166.43 o
   0   2  22      124.55      147.40    134.39 o
   2   2  22        0.40       63.99    101.60 o
  -9   3  22     1973.02     1884.05    122.52 o
  -7   3  22      685.71      715.95    105.03 o
  -5   3  22      268.52      246.52    122.34 o
  -3   3  22      182.55      203.54    118.88 o
  -1   3  22       16.12        1.94    102.70 o
  -9   1  23     1057.28      967.25    143.37 o
  -7   1  23     3835.49     4004.71    341.59 o
  -5   1  23     3691.90     3804.43    198.51 o
  -3   1  23     3223.43     3222.11    182.21 o
  -1   1  23     4946.77     5138.44    211.27 o
  -6   2  23     2151.58     2112.94    168.38 o
 
